# Supplementary material for: Spatiotemporal integration of visual stimuli and its relevance to the use of a divisional power supply scheme for retinal prosthesis
Source: PLoS One. 2020 Feb 21;15(2):e0228861. doi: 10.1371/journal.pone.0228861 (PMC7034871; doi:10.1371/journal.pone.0228861)
Supplement: S1 Data — (XLSX) [file pone.0228861.s004.xlsx]

## Sheet: Hit_rate
Condition:		Hit rate	Frequency	1	2	3	4	5	6	8	10	16	20
Pattern:	Chinese character	Subject #	1	0.4	0.55	0.45	0.35	0.55	0.45	0.8	0.9	0.95	1
Pattern contrast:	Negative contrast	Subject #	2	0.2	0.2	0.2	0.4	0.6	0.7	0.75	0.9	0.95	0.8
Viewing angle:	8 degree	Subject #	3	0.3	0.2	0.3	0.3	0.3	0.8	0.95	0.9	0.95	1
Ambient light level:	Dark room	Subject #	4	0.15	0.45	0.6	0.7	0.7	0.9	1	1	1	1
Flash order:	Separated order	Subject #	5	0.25	0.2	0.2	0.5	0.3	0.5	0.9	0.8	0.95	0.95
Division number:	16 division	Subject #	6	0.25	0.2	0.4	0.2	0.25	0.3	0.6	0.85	0.8	0.85
ND filter:	X	Subject #	7	0.45	0.6	0.65	0.65	0.8	0.95	1	0.95	1	0.95
		Subject #	8	0.25	0.25	0.45	0.45	0.3	0.3	0.8	0.95	1	0.95
		Subject #	9	0.1	0.2	0.25	0.4	0.55	0.8	0.9	1	0.95	1
		Subject #	10	0.4	0.2	0.3	0.25	0.2	0.3	0.9	0.9	0.7	0.8
Condition:		Hit rate	Frequency	1	2	3	4	5	6	8	10	16	20
Pattern:	Korean character	Subject #	1	0.25	0.4	0.4	0.5	0.8	1	1	1	0.9	0.95
Pattern contrast:	Negative contrast	Subject #	2	0.3	0.35	0.25	0.4	0.45	0.55	1	1	0.8	0.75
Viewing angle:	8 degree	Subject #	3	0.2	0.1	0.25	0.15	0.55	0.8	0.95	1	1	1
Ambient light level:	Dark room	Subject #	4	0.4	0.4	0.2	0.4	0.3	0.95	1	1	0.95	1
Flash order:	Separated order	Subject #	5	0.25	0.05	0.35	0.5	0.3	0.45	1	1	0.95	1
Division number:	16 division	Subject #	6	0.2	0.25	0.15	0.3	0.25	0.45	0.6	0.8	0.9	0.95
ND filter:	X	Subject #	7	0.2	0.35	0.45	0.6	0.65	0.65	1	0.95	1	0.95
		Subject #	8	0.25	0.15	0.45	0.15	0.2	0.5	0.9	0.95	1	1
		Subject #	9	0.2	0.35	0.4	0.35	0.6	0.65	1	1	1	1
		Subject #	10	0.3	0.35	0.25	0.3	0.45	0.2	0.7	0.9	0.95	1
Condition:		Hit rate	Frequency	1	2	3	4	5	6	8	10	16	20
Pattern:	Chinese character	Subject #	1	0.3	0.4	0.2	0.55	0.8	0.8	0.85	0.95	0.95	0.95
Pattern contrast:	Positive contrast	Subject #	2	0.2	0.25	0.25	0.5	0.5	0.85	0.75	0.9	0.95	0.95
Viewing angle:	8 degree	Subject #	3	0.4	0.4	0.55	0.5	0.7	0.75	0.95	0.95	0.95	0.95
Ambient light level:	Dark room	Subject #	4	0.4	0.4	0.55	0.8	0.9	0.9	0.85	0.8	0.9	0.9
Flash order:	Separated order	Subject #	5	0.15	0.35	0.15	0.65	0.55	0.9	0.85	0.95	0.9	0.8
Division number:	16 division	Subject #	6	0.35	0.15	0.4	0.25	0.35	0.5	0.8	0.85	0.85	1
ND filter:	X	Subject #	7	0.55	0.8	0.9	0.9	0.85	0.8	0.95	0.9	0.9	0.95
		Subject #	8	0.15	0.25	0.55	0.7	0.6	0.6	0.9	0.95	0.95	0.95
		Subject #	9	0.2	0.35	0.5	0.5	0.65	0.95	1	1	1	1
		Subject #	10	0.3	0.2	0.6	0.25	0.5	0.5	0.7	0.8	0.65	0.8
Condition:		Hit rate	Frequency	1	2	3	4	5	6	8	10	16	20
Pattern:	Korean character	Subject #	1	0.45	0.45	0.85	1	0.85	1	1	1	1	1
Pattern contrast:	Positive contrast	Subject #	2	0.2	0.4	0.45	0.5	0.45	0.75	0.55	0.5	0.8	0.65
Viewing angle:	8 degree	Subject #	3	0.25	0.6	0.7	0.85	0.65	0.9	0.95	0.9	0.95	1
Ambient light level:	Dark room	Subject #	4	0.4	0.35	0.55	0.85	0.8	0.95	1	0.95	0.85	0.9
Flash order:	Separated order	Subject #	5	0.3	0.65	0.65	0.9	1	0.95	1	1	1	1
Division number:	16 division	Subject #	6	0.25	0.3	0.5	0.65	0.8	0.9	0.9	1	1	1
ND filter:	X	Subject #	7	0.25	0.5	0.6	0.75	0.6	0.9	0.95	0.95	0.95	0.95
		Subject #	8	0.45	0.4	0.75	0.9	1	0.95	0.85	0.9	0.9	1
		Subject #	9	0.3	0.45	0.6	0.75	1	1	1	1	1	1
		Subject #	10	0.1	0.35	0.55	0.65	0.6	0.9	1	0.95	0.95	1
Condition:		Hit rate	Frequency	1	2	3	4	5	6	8	10	16	20
Pattern:	Chinese character	Subject #	1	0.3	0.5	0.3	0.6	0.65	0.95	1	0.95	0.9	0.95
Pattern contrast:	Negative contrast	Subject #	2	0.1	0.25	0.35	0.2	0.55	0.85	1	1	0.9	1
Viewing angle:	2 degree	Subject #	3	0.25	0.1	0.25	0.25	0.6	0.75	0.9	0.95	0.95	0.95
Ambient light level:	Dark room	Subject #	4	0.45	0.5	0.6	0.6	0.5	0.7	0.8	1	0.95	1
Flash order:	Separated order	Subject #	5	0.25	0.2	0.45	0.3	0.75	0.85	1	0.95	1	1
Division number:	16 division	Subject #	6	0.2	0.15	0.3	0.1	0.25	0.2	0.6	0.9	0.95	0.95
ND filter:	X	Subject #	7	0.3	0.4	0.5	0.7	0.95	0.95	0.95	0.95	0.9	0.95
		Subject #	8	0.15	0.3	0.45	0.15	0.4	0.3	0.55	0.9	0.8	1
		Subject #	9	0.15	0.3	0.65	0.55	0.4	0.8	1	1	1	1
		Subject #	10	0.25	0.05	0.2	0.2	0.3	0.45	0.75	0.85	0.85	0.95
Condition:		Hit rate	Frequency	1	2	3	4	5	6	8	10	16	20
Pattern:	Korean character	Subject #	1	0.25	0.4	0.5	0.55	0.65	0.7	0.85	0.95	1	1
Pattern contrast:	Negative contrast	Subject #	2	0.25	0.55	0.85	0.85	0.8	0.95	1	1	0.95	1
Viewing angle:	2 degree	Subject #	3	0.3	0.25	0.5	0.25	0.65	0.65	1	1	1	1
Ambient light level:	Dark room	Subject #	4	0.15	0.25	0.55	0.55	0.65	0.8	1	0.95	1	0.95
Flash order:	Separated order	Subject #	5	0.25	0.3	0.5	0.2	0.4	0.55	0.7	1	1	1
Division number:	16 division	Subject #	6	0.3	0.15	0.4	0.2	0.35	0.4	0.9	0.9	0.95	1
ND filter:	X	Subject #	7	0.35	0.4	0.4	0.4	0.7	1	0.95	1	1	0.85
		Subject #	8	0.25	0.25	0.15	0.35	0.3	0.35	0.95	1	0.85	0.95
		Subject #	9	0.15	0.3	0.35	0.45	0.5	0.6	0.85	1	1	1
		Subject #	10	0.1	0.45	0.1	0.3	0.15	0.3	0.8	1	0.95	0.95
Condition:		Hit rate	Frequency	1	2	3	4	5	6	8	10	16	20
Pattern:	Orientation	Subject #	1	0.4	0.6	0.4	0.8	0.95	1	1	1	1	1
Pattern contrast:	Negative contrast	Subject #	2	0.6	0.75	0.6	0.85	0.9	1	1	0.95	1	1
Viewing angle:	8 degree	Subject #	3	0.35	0.7	0.8	0.95	0.9	1	0.9	1	0.95	1
Ambient light level:	Dark room	Subject #	4	0.55	0.75	0.7	0.95	0.95	1	1	1	1	1
Flash order:	Separated order	Subject #	5	0.45	0.85	0.85	0.85	0.95	0.95	1	1	1	1
Division number:	16 division	Subject #	6	0.55	0.6	0.85	0.95	0.95	0.9	0.9	1	1	1
ND filter:	X	Subject #	7	0.65	1	0.9	1	1	1	0.95	1	0.95	1
		Subject #	8	0.55	0.75	0.9	1	1	0.95	0.8	1	1	1
		Subject #	9	0.45	0.7	0.3	0.65	0.6	0.85	0.9	0.95	1	1
		Subject #	10	0.55	0.3	0.7	0.3	0.45	0.3	0.7	0.85	0.95	1
Condition:		Hit rate	Frequency	1	2	3	4	5	6	8	10	16	20
Pattern:	Orientation	Subject #	1	0.8	0.8	0.9	0.95	1	1	1	1	1	1
Pattern contrast:	Negative contrast	Subject #	2	0.4	0.8	0.75	1	1	1	1	1	1	1
Viewing angle:	2 degree	Subject #	3	0.55	0.35	0.65	0.45	0.8	0.65	0.8	0.95	0.9	0.9
Ambient light level:	Dark room	Subject #	4	0.55	0.85	0.65	0.9	0.85	0.95	1	0.85	0.95	1
Flash order:	Separated order	Subject #	5	0.55	0.4	0.85	0.6	0.75	0.9	1	1	1	1
Division number:	16 division	Subject #	6	0.55	0.35	0.7	0.35	0.6	0.5	0.7	0.9	1	0.95
ND filter:	X	Subject #	7	0.6	0.85	0.85	0.85	0.85	0.95	1	0.95	1	1
		Subject #	8	0.5	0.6	0.75	0.85	0.8	0.9	0.95	1	1	1
		Subject #	9	0.5	0.65	0.35	0.65	0.65	0.7	0.9	1	1	1
		Subject #	10	0.5	0.35	0.7	0.35	0.6	0.45	0.7	0.8	1	1
Condition:		Hit rate	Frequency	1	2	3	4	5	6	8	10	16	20
Pattern:	Chinese character	Subject #	1	0.3	0.5	0.3	0.6	0.65	0.95	1	0.95	0.9	0.95
Pattern contrast:	Negative contrast	Subject #	2	0.2	0.4	0.55	0.65	0.6	0.85	0.75	0.85	0.8	0.9
Viewing angle:	8 degree	Subject #	3	0.25	0.1	0.4	0.35	0.5	0.55	0.8	0.95	1	0.9
Ambient light level:	Light room	Subject #	4	0.4	0.15	0.4	0.65	0.7	0.9	0.9	1	1	1
Flash order:	Separated order	Subject #	5	0.25	0.15	0.4	0.75	0.55	0.8	1	0.95	0.95	1
Division number:	16 division	Subject #	6	0.15	0.2	0.25	0.3	0.25	0.15	0.2	0.75	0.9	0.8
ND filter:	X	Subject #	7	0.35	0.55	0.7	0.65	0.95	0.95	1	1	1	1
		Subject #	8	0	0.3	0.3	0.15	0.4	0.3	0.6	0.85	1	1
		Subject #	9	0.2	0.25	0.4	0.25	0.2	0.4	0.65	0.95	1	1
		Subject #	10	0.1	0.3	0.05	0.15	0.3	0.15	0.35	0.45	0.85	0.85
Condition:		Hit rate	Frequency	1	2	3	4	5	6	8	10	16	20
Pattern:	Chinese character	Subject #	1	0.7	0.6	0.45	0.45	0.6	0.85	0.9	1	1	1
Pattern contrast:	Negative contrast	Subject #	2	0.4	0.5	0.45	0.55	0.75	1	1	1	0.95	1
Viewing angle:	8 degree	Subject #	3	0.25	0.05	0.3	0.25	0.45	0.7	0.9	0.9	1	0.95
Ambient light level:	Dark room	Subject #	4	0.35	0.4	0.35	0.55	0.8	0.95	1	1	1	1
Flash order:	Sequential order	Subject #	5	0.15	0.2	0.25	0.35	0.35	0.7	0.8	0.8	1	1
Division number:	16 division	Subject #	6	0.25	0.1	0.35	0.1	0.4	0.3	0.6	0.95	0.85	0.95
ND filter:	X	Subject #	7	0.65	0.65	0.5	0.85	0.9	1	1	1	1	1
		Subject #	8	0.35	0.15	0.2	0.3	0.4	0.45	0.7	0.8	0.65	0.85
		Subject #	9	0.35	0.5	0.35	0.4	0.6	0.75	0.8	0.9	0.9	0.8
		Subject #	10	0.5	0.35	0.2	0.2	0.3	0.4	0.85	0.95	1	0.95
Condition:		Hit rate	Frequency	1	2	3	4	5	6	8	10	16	20
Pattern:	Chinese character	Subject #	1	0.55	0.45	0.65	0.5	0.7	0.6	0.95	1	0.95	0.95
Pattern contrast:	Negative contrast	Subject #	2	0.45	0.5	0.45	0.85	0.9	0.9	0.9	0.95	0.95	1
Viewing angle:	8 degree	Subject #	3	0.25	0.05	0.3	0.25	0.45	0.7	0.9	0.9	1	0.95
Ambient light level:	Dark room	Subject #	4	0.3	0.45	0.6	0.5	0.7	0.8	1	1	1	0.9
Flash order:	Separated order	Subject #	5	0.25	0.4	0.35	0.5	0.5	0.75	0.9	0.9	1	1
Division number:	32 division	Subject #	6	0.2	0.3	0.15	0.25	0.4	0.35	0.5	0.7	0.9	0.95
ND filter:	X	Subject #	7	0.35	0.75	0.75	0.75	0.9	0.85	0.95	1	0.95	1
		Subject #	8	0.15	0.3	0.35	0.35	0.4	0.45	0.4	0.85	0.95	1
		Subject #	9	0.2	0.25	0.35	0.45	0.75	0.85	0.9	1	1	1
		Subject #	10	0.2	0.3	0.15	0.25	0.4	0.35	0.5	0.7	0.9	0.95
Condition:		Hit rate	Frequency	1	2	3	4	5	6	8	10	16	20
Pattern:	Chinese character	Subject #	1	0.2	0.15	0.35	0.4	0.4	0.85	0.95	0.95	1	1
Pattern contrast:	Negative contrast	Subject #	5	0.25	0.55	0.35	0.4	0.45	0.5	0.95	0.95	0.95	0.95
Viewing angle:	8 degree	Subject #	8	0.2	0.25	0.3	0.25	0.3	0.55	0.65	0.9	0.85	0.95
Ambient light level:	Dark room	Subject #	11	0.3	0.4	0.15	0.25	0.4	0.55	0.6	0.9	0.85	0.85
Flash order:	Separated order	Subject #	12	0.25	0.5	0.15	0.3	0.15	0.3	0.7	1	0.9	0.8
Division number:	16 division	Subject #	13	0.3	0.05	0.35	0.3	0.25	0.25	0.6	0.95	1	0.9
ND filter:	X	Subject #	14	0.3	0.3	0.3	0.2	0.55	0.55	0.85	0.95	1	0.95
		Subject #	15	0.4	0.3	0.3	0.4	0.25	0.35	0.7	0.9	0.95	0.95
		Subject #	16	0.3	0.3	0.1	0.25	0.25	0.45	0.35	0.65	0.95	1
		Subject #	17	0.2	0.5	0.5	0.4	0.55	0.7	0.9	0.95	1	1
Condition:		Hit rate	Frequency	1	2	3	4	5	6	8	10	16	20
Pattern:	Chinese character	Subject #	1	0.2	0.5	0.55	0.5	0.8	0.9	0.95	1	1	1
Pattern contrast:	Negative contrast	Subject #	5	0.25	0.55	0.3	0.55	0.65	0.65	0.85	0.95	1	1
Viewing angle:	1 degree	Subject #	8	0.35	0.2	0.2	0.4	0.25	0.2	0.4	0.65	0.7	1
Ambient light level:	Dark room	Subject #	11	0.3	0.3	0.2	0.55	0.55	0.8	0.75	0.9	0.85	0.95
Flash order:	Separated order	Subject #	12	0.25	0.3	0.3	0.45	0.45	0.6	0.85	0.85	1	1
Division number:	16 division	Subject #	13	0.2	0.1	0.35	0.3	0.5	0.6	0.7	0.95	1	0.95
ND filter:	X	Subject #	14	0.25	0.25	0.2	0.3	0.2	0.4	0.2	0.5	0.9	0.85
		Subject #	15	0.3	0.15	0.25	0.2	0.35	0.55	0.55	0.9	0.9	1
		Subject #	16	0.2	0.15	0.25	0.4	0.45	0.75	0.9	1	1	1
		Subject #	17	0.35	0.2	0.2	0.2	0.4	0.4	0.7	0.55	0.8	0.9
Condition:		Hit rate	Frequency	1	2	3	4	5	6	8	10	16	20
Pattern:	Chinese character	Subject #	1	0.15	0.2	0.25	0.6	0.7	0.9	1	1	1	0.95
Pattern contrast:	Negative contrast	Subject #	5	0.2	0.35	0.15	0.2	0.15	0.6	0.8	1	1	1
Viewing angle:	8 degree	Subject #	8	0.45	0.15	0.25	0.35	0.35	0.85	0.9	0.95	1	0.9
Ambient light level:	Dark room	Subject #	11	0.25	0.05	0.15	0.25	0.7	1	0.9	0.9	0.9	0.9
Flash order:	Separated order	Subject #	12	0.15	0.4	0.25	0.2	0.2	0.9	0.95	0.85	1	1
Division number:	16 division	Subject #	13	0.3	0.4	0.3	0.25	0.3	0.85	1	0.95	1	1
ND filter:	O (ND400)	Subject #	14	0.2	0.35	0.3	0.35	0.5	0.85	1	1	0.95	1
		Subject #	15	0.2	0.2	0.4	0.45	0.6	0.85	0.95	0.8	1	0.85
		Subject #	16	0.2	0.1	0.2	0.25	0.55	0.75	0.95	0.9	1	1
		Subject #	17	0.2	0.2	0.65	0.6	0.9	1	1	0.95	1	1
Condition:		Hit rate	Frequency	1	2	3	4	5	6	8	10	16	20
Pattern:	Chinese character	Subject #	1	0.4	0.25	0.25	0.45	0.85	1	1	1	1	1
Pattern contrast:	Negative contrast	Subject #	5	0.45	0.25	0.3	0.45	0.65	0.9	0.9	1	0.95	1
Viewing angle:	8 degree	Subject #	8	0.3	0.3	0.3	0.2	0.55	0.55	0.85	0.95	1	0.95
Ambient light level:	Dark room	Subject #	11	0.15	0.1	0.35	0.45	0.7	0.8	1	0.95	1	0.9
Flash order:	Separated order	Subject #	12	0.25	0.55	0.35	0.4	0.45	0.5	0.95	0.95	0.95	0.95
Division number:	64 division	Subject #	13	0.25	0.25	0.15	0.55	0.4	0.6	1	1	1	1
ND filter:	X	Subject #	14	0.25	0.45	0.4	0.5	0.85	0.75	1	1	1	1
		Subject #	15	0.1	0.3	0.4	0.2	0.45	0.5	1	1	1	0.95
		Subject #	16	0.3	0.3	0.3	0.5	0.5	0.85	1	1	1	1
		Subject #	17	0.25	0.25	0.5	0.55	0.75	0.8	1	1	1	1
Condition:		Hit rate	Frequency	1	2	3	4	5	6	8	10	16	20
Pattern:	Non-repeated Chinese character	Subject #	1	0	0	0	0	0	0.05	0.45	0.75	0.85	0.95
Pattern contrast:	Negative contrast	Subject #	5	0	0.05	0.1	0.25	0.45	0.85	0.9	0.9	0.9	1
Viewing angle:	8 degree	Subject #	8	0	0	0	0.1	0.25	0.45	0.8	1	1	0.9
Ambient light level:	Dark room	Subject #	11	0	0	0	0	0.2	0.3	0.65	0.95	0.95	0.9
Flash order:	Separated order	Subject #	12	0	0	0	0.1	0.2	0.15	0.4	0.7	0.95	0.95
Division number:	16 division	Subject #	13	0	0	0	0.1	0.15	0.2	0.75	0.85	0.8	0.9
ND filter:	X	Subject #	14	0	0	0	0.05	0.05	0.35	0.55	0.75	0.95	1
		Subject #	15	0	0	0	0	0.05	0.4	0.8	0.9	0.9	0.95
		Subject #	16	0	0	0	0	0.05	0.2	0.4	0.7	0.95	0.95
		Subject #	17	0	0	0	0	0.05	0.35	0.55	0.8	0.9	1

## Sheet: Response_time
Condition:
	Pattern:	Chinese character										Chinese character										Chinese character										Chinese character										Non-repeated Chinese character
	Pattern contrast:	Negative contrast										Negative contrast										Negative contrast										Negative contrast										Negative contrast
	Viewing angle:	8 degree										1 degree										8 degree										8 degree										8 degree
	Ambient light level:	Dark room										Dark room										Dark room										Dark room										Dark room
	Flash order:	Separated order										Separated order										Separated order										Separated order										Separated order
	Division number:	16 division										16 division										16 division										64 division										16 division
	ND filter:	X										X										O (ND400)										X										X
Response time(s)
	Subject	1	5	8	11	12	13	14	15	16	17	1	5	8	11	12	13	14	15	16	17	1	5	8	11	12	13	14	15	16	17	1	5	8	11	12	13	14	15	16	17	1	5	8	11	12	13	14	15
Frequency(#1~#20)	1 Hz	2.323	2.076	2.229	2.233	2.832	4.155	2.555	3.806	0.928	1.582	1.963	2.299	1.626	3.82	4.006	2.045	2.423	2.378	1.171	1.363	1.651	4.077	2.651	3.633	2.074	4.1	1.969	2.072	1.266	1.459	0.962	2.676	3.925	1.343	1.54	3.381	1.655	1.62	1.252	1.901	1.473	1.012	1.889	1.461	1.855	2.373	2.121	0.843
	1 Hz	2.638	3.953	2.088	3.978	2.496	2.922	3.29	1.696	2.633	2.194	1.811	1.62	2.266	4.289	3.022	2.031	3.487	3.705	2.065	1.431	1.896	3.301	2.764	1.712	1.481	2.105	1.561	1.501	1.055	1.216	1.081	1.38	1.933	1.652	1.673	3.592	1.864	4.057	1.581	2.899	1.601	0.935	1.685	1.637	1.506	2.63	2.074	1.054
	1 Hz	2.821	2.381	1.852	2.457	2.728	4.343	2.356	1.255	0.785	1.397	1.656	1.997	2.573	2.18	1.769	5.296	1.883	1.091	1.27	1.095	1.42	2.823	2.687	5.961	1.71	2.419	1.441	1.379	1.042	1.312	0.975	2.788	3.436	1.764	2.232	2.005	1.455	1.297	1.377	1.997	1.643	1.612	2.004	1.304	1.422	2.079	1.946	1.218
	1 Hz	1.96	2.233	1.884	2.387	3.484	3.704	2.528	1.301	0.806	2.417	2.776	1.149	2.094	2.204	1.805	2.425	1.424	1.204	1.324	1.064	1.282	3.283	2.585	2.966	1.567	4.754	1.945	1.135	1.129	1.934	1.103	1.846	1.988	2.059	1.679	3.113	1.948	1.629	1.564	1.969	1.315	1.153	1.614	1.66	1.187	2.666	1.784	0.828
	1 Hz	3.844	2.475	2.95	3.253	2.635	4.928	4.319	1.361	0.946	3.186	2.046	1.765	1.541	4.078	2.585	1.891	2.227	1.394	1.227	2.481	2.194	2.7	3.461	3.8	2.427	1.853	2.577	1.227	1.229	2.107	1.318	1.623	2.528	2.099	1.137	3.867	1.578	2.889	1.008	1.425	2.18	0.833	3.094	1.801	1.423	2.403	2.477	1.422
	1 Hz	2.292	2.404	2.161	4.301	3.294	6.54	3.4	1.374	0.922	1.777	2.189	0.968	2.24	3.75	2.033	2.27	2.059	1.514	1.524	1.768	2.765	4.274	2.936	1.602	2.003	2.279	2.156	1.648	1.18	4.354	2.247	2.831	2.905	1.627	1.643	5.142	2.869	2.109	0.873	2.192	1.117	1.22	1.759	1.19	1.403	2.33	2.104	0.83
	1 Hz	2.532	3.882	2.258	3.262	2.475	3.732	3.413	1.666	1.457	1.432	2.215	0.937	2.538	2.721	1.859	2.075	1.582	3.385	1.628	1.487	1.526	3.548	2.188	1.871	3.141	1.903	1.519	1.309	1.026	1.531	1.362	1.323	3.029	2.272	2.096	1.638	1.728	1.38	0.778	2.265	1.512	3.297	3.028	1.465	2.629	2.892	2.304	1.149
	1 Hz	2.126	3.141	1.926	2.393	2.066	5.29	4.042	2.097	1.065	1.847	1.274	1.784	1.441	2.385	2.307	2.704	2.595	1.39	1.184	1.718	1.493	3.178	1.717	2.501	2.707	1.988	2.163	1.01	0.892	1.247	1.237	1.355	5.669	1.606	1.15	2.174	1.02	1.302	2.16	1.932	1.257	1.376	1.555	1.78	1.527	3.327	2.668	0.818
	1 Hz	2.216	2.503	2.461	3.83	2.42	3.651	2.397	2.085	0.666	1.961	2.041	1.656	2.173	2.928	4.036	1.905	2.083	1.373	1.257	1.462	1.886	3.064	2.533	2.315	1.396	3.069	1.461	1.284	1.095	1.446	1.227	1.614	3.999	1.232	1.636	2.409	1.707	2.746	1.12	2.17	2.115	1.318	1.882	1.542	2.017	2.797	2.779	0.899
	1 Hz	2.364	3.507	2.309	3.408	2.784	2.805	6.154	2.073	0.686	1.422	1.714	2.178	1.842	4.948	2.069	1.922	2.623	1.73	1.098	1.201	3.011	2.342	1.927	2.276	2.228	2.264	1.409	1.426	1.146	2.317	1.082	2.801	4.472	3.547	1.327	3.922	2.287	2.56	3.379	1.973	1.391	1.188	1.801	1.436	1.463	3.757	2.165	1.179
	1 Hz	2.134	3.015	2.259	3.315	2.387	4.497	3.463	1.481	0.872	1.972	1.557	1.167	2.099	4.059	2.62	1.696	1.664	4.279	0.892	1.23	1.174	2.975	2.029	3.309	2.277	2.085	1.465	0.809	0.981	1.391	1.195	1.724	2.133	1.375	1.753	1.866	2.014	1.402	0.978	2.315	1.265	0.991	2.266	2.211	1.996	2.88	1.861	0.893
	1 Hz	4.771	2.059	5.928	2.095	2.967	5.835	3.114	4.897	1.072	3.146	1.958	1.498	2.524	2.211	2.353	3.123	2.354	1.12	0.82	1.312	1.819	2.417	6.679	2.07	2.187	2.999	5.156	1.443	0.829	0.764	3.053	1.889	3.28	1.957	1.212	2.02	1.038	1.599	0.949	1.7	1.538	0.943	1.457	2.684	1.628	2.919	1.624	1.276
	1 Hz	3.593	2.962	2.639	3.114	2.476	5.38	1.923	2.032	1.897	2.416	2.478	5.345	1.946	2.287	2.38	2.333	1.813	1.657	0.711	0.994	1.658	3.316	1.704	2.143	1.778	2.559	2.595	1.883	0.873	2.256	0.985	1.976	2.14	2.103	1.342	1.876	1.806	1.235	0.975	1.551	2.64	0.774	1.919	2.151	1.513	4.723	2.453	0.818
	1 Hz	2.202	1.871	3.255	5.763	3.488	2.624	2.223	1.678	1.19	2.368	2.069	5.399	1.937	1.951	2.351	2.796	1.939	1.818	1.174	1.5	2.05	3.129	2.24	2.009	1.699	2.724	2.698	1.389	3.277	1.799	1.26	5.757	1.756	2.261	1.938	1.626	1.906	1.401	1.176	2.289	1.727	0.919	1.741	1.721	1.64	6.093	2.735	0.999
	1 Hz	2.681	2.077	2.189	2.439	2.321	3.308	2.601	1.895	1.148	2.83	2.177	1.079	1.833	2.531	2.144	2.033	2.237	1.784	1.02	1.12	2.027	2.904	1.9	2.481	2.171	2.941	1.612	1.665	1.395	0.951	1.275	1.423	1.985	1.646	1.683	1.81	1.629	1.292	0.822	2.787	2.14	0.813	1.791	1.757	1.92	4.104	2.812	0.389
	1 Hz	4.51	1.643	2.564	2.608	3.071	4.899	3.937	3.046	1.229	4.255	2.835	1.847	2.108	2.977	2.206	1.885	2.418	1.263	0.979	0.96	2.849	2.23	1.765	2.256	2.262	2.584	2.161	5.84	1.389	2.602	1.632	2.185	2.037	2.552	1.3	1.723	1.383	1.227	0.87	3.541	1.951	1.329	2.088	1.248	1.423	3.972	2.1	0.27
	1 Hz	2.986	3.228	2.505	3.058	3.839	3.117	7.779	1.182	1.098	2.974	2.866	2.172	2.433	3.33	1.853	1.819	4.861	1.224	0.754	1.466	2.884	2.69	2.486	4.032	2.042	3.195	2.149	1.319	1.044	1.146	1.326	2.279	2.482	2.049	1.491	1.504	2.136	2.336	1.037	2.083	2.654	1.085	1.883	1.563	2.576	8.635	3.317	1.252
	1 Hz	3.8	2.229	3.705	2.945	2.606	5.067	4.28	1.687	3.369	2.468	2.197	2.678	2.592	5.009	2.501	6.92	2.431	2.402	0.825	3.943	2.405	5.887	3.135	2.999	2.009	2.161	1.882	1.415	1.218	1.793	1.535	1.766	1.815	2.932	0.949	2.01	2.195	2.692	0.991	2.201	2.044	0.981	2.115	1.945	1.497	4.627	2.598	1.198
	1 Hz	2.089	2.629	3.174	2.311	1.917	3.695	4.783	2.153	1.766	3.082	2.131	1.719	1.569	2.629	1.821	2.851	4.925	1.629	0.64	1.339	2.107	1.963	2.979	2.961	1.934	2.323	1.369	1.474	1.168	1.675	1.339	3.388	1.697	4.128	1.03	1.693	2.547	1.234	0.898	2.822	2.38	1.024	1.927	1.559	1.949	3.843	2.978	1.421
	1 Hz	1.99	2.538	2.586	2.461	2.067	4.444	6.073	1.594	2.878	2.611	3.98	1.738	2.017	3.005	1.373	2.695	3.103	1.528	1.026	2.505	1.906	3.65	2.974	3.593	1.51	3.58	1.903	3.942	1.222	1.666	1.794	2.204	1.821	2.493	1.687	1.989	2.409	1.182	1.202	4.641	2.207	1.79	1.988	4.138	2.282	3.053	2.468	5.812
	2 Hz	2.265	2.218	2.319	3.387	2.94	4.66	3.253	1.483	1.002	1.207	1.701	1.503	1.529	2.372	2.912	3.116	2.473	1.411	1.541	1.481	2.351	2.43	4.994	2.042	1.904	1.925	1.857	1.277	1.129	1.496	1.39	1.647	2.645	2.084	2.721	3.314	1.568	3.075	1.378	2.902	1.413	1.61	1.466	1.756	1.719	4.268	2.06	1.203
	2 Hz	3.584	1.779	2.3	3.191	3.339	4.052	2.679	2.27	1.369	1.852	2.189	1.154	2.331	5.587	2.032	2.353	1.89	1.52	1.679	1.392	2.501	2.855	2.442	1.837	3.232	2.606	2.764	1.528	2.605	2.47	4.187	2.137	2.256	1.931	1.329	3.501	1.369	1.372	1.46	2.005	1.432	1.894	1.56	1.622	1.335	2.406	2.03	1.136
	2 Hz	3.308	2.333	1.885	2.712	2.447	4.136	2.825	1.503	0.8	1.302	1.852	16.386	1.402	1.764	1.601	2.626	1.149	1.348	1.792	1.034	1.681	3.285	8.94	2.306	2.218	2.758	1.607	1.334	1.298	3.446	1.076	1.601	2.602	2.213	2.004	4.094	2.395	1.293	1.781	2.597	1.465	1.452	2.463	1.488	1.576	5.033	2.42	1.125
	2 Hz	2.899	3.376	2.652	2.222	2.625	5.572	12.684	1.38	1.121	1.984	2.476	1.263	1.988	2.182	2.916	2.934	1.857	1.382	1.374	1.105	1.844	3.535	2.599	1.666	2.694	2.751	1.583	1.579	1.264	2.796	1.74	1.929	2.161	3.506	1.277	5.03	2.568	1.455	0.979	2.187	1.317	1.255	2.192	1.417	1.453	3.016	1.956	0.85
	2 Hz	2.856	2.672	2.518	2.889	3.221	4.997	8.658	1.866	0.936	2.293	2.208	1.324	1.769	3.03	2.013	3.067	1.775	2.668	1.248	1.448	3.533	1.94	2.161	2.144	2.513	2.798	2.225	1.076	1.049	2.071	2.615	1.611	2.059	1.744	2.546	1.962	1.961	2.685	1.739	3.487	1.318	1.962	1.735	1.488	1.804	3.097	2.043	1.083
	2 Hz	3.465	2.422	2.58	4.999	3.303	8.095	2.59	1.474	1.096	4.016	2.137	1.557	1.998	2.912	3.376	1.837	1.595	1.644	1.934	1.603	1.673	4.331	2.405	2.316	3.039	1.846	2.437	1.174	1.578	4.077	2.006	1.808	2.234	2.039	2.35	3.755	2.357	1.294	1.554	1.088	1.505	2.686	2.46	1.731	1.923	3.756	1.724	1.082
	2 Hz	2.724	2.305	4.374	2.089	3.604	2.03	2.495	2.349	1.002	1.437	1.901	1.364	1.483	3.233	2.038	1.948	2.216	2.11	1.02	1.25	1.525	3.238	2.035	1.523	2.551	2.103	2.309	1.538	1.923	1.201	2.982	2.173	2.692	1.585	1.459	2.592	1.464	1.145	0.732	4.829	1.576	1.266	1.915	1.532	4.049	3.698	1.864	0.877
	2 Hz	2.728	2.515	5.852	3.448	3.249	3.306	2.533	3.736	0.861	1.56	2.719	1.362	2.066	3.059	1.416	1.788	1.492	1.253	4.613	1.25	2.032	4.304	1.929	3.403	2.648	2.724	1.657	1.148	1.958	1.333	2.863	1.397	2.421	1.661	1.406	2.098	1.558	1.098	1.386	3.921	1.391	2.561	1.886	1.744	1.434	3.289	1.935	1.605
	2 Hz	5.775	2.338	4.22	4.38	3.289	4.421	3.915	2.088	0.674	2.983	1.907	2.543	1.415	4.281	2.47	1.923	2.107	1.611	1.657	0.873	2.222	2.071	2.03	1.969	2.848	2.057	1.305	1.366	0.899	1.108	1.398	1.697	5.259	3.042	3.89	2.366	2.053	5.463	1.378	2.804	1.977	1.208	2.011	1.758	1.699	3.906	2.782	1.575
	2 Hz	2.697	2.644	2.958	2.634	2.59	4.878	3.527	1.588	0.746	2.329	1.867	1.781	1.792	3.703	2.177	2.118	2.354	1.633	1.588	1.864	1.975	2.927	3.032	2.281	2.795	2.03	3.73	1.799	1.388	0.908	1.675	1.332	3.197	1.647	1.97	2.116	2.111	6.81	1.075	3.504	1.323	0.968	2.094	1.771	1.674	6.029	2.419	1.008
	2 Hz	2.16	4.078	5.721	2.719	3.588	4.646	1.806	1.562	1.095	1.284	3.032	1.317	1.698	2.4	2.802	2.008	2.308	5.845	1.107	1.743	1.714	2.886	1.866	3.197	2.536	1.893	2.622	1.504	1.126	1.605	2.056	1.549	1.663	1.325	1.638	4.969	2.388	1.327	0.824	1.622	1.141	1.095	1.454	1.237	1.607	10.192	2.635	0.991
	2 Hz	4.495	3.785	6.262	3.298	2.899	5.005	2.202	1.771	0.848	1.914	1.805	1.493	2.384	2.153	1.809	3.393	2.331	1.402	0.857	0.69	2.124	3.699	3.937	2.77	2.221	1.629	1.759	1.146	0.696	1.304	1.414	2.888	6.19	1.489	1.439	1.956	4.623	2.221	0.944	1.979	1.383	1.313	1.811	1.486	1.711	2.923	2.208	1.03
	2 Hz	2.009	5.365	1.802	3.039	3.777	2.131	2.536	2.016	1.157	1.882	2.321	1.826	1.872	2.282	2.616	1.843	1.894	3.628	1.087	0.946	2.435	2.987	2.108	1.75	3.756	3.093	1.871	1.399	1.017	1.275	1.456	2.529	4.449	1.324	2.268	2.064	2.596	1.445	1.249	1.332	1.415	1.155	1.642	1.547	1.581	3.043	2.705	0.835
	2 Hz	2.82	1.774	3.378	2.003	3.009	5.21	1.993	2.249	2.016	2.998	2.725	2.79	2.456	3.625	3.003	2.074	1.567	1.475	1.191	1.2	1.584	6.638	2.157	2.07	2.14	4.213	2.286	1.167	0.916	1.459	1.805	1.485	2.959	2.456	2.662	1.653	2.488	1.427	1.482	2.333	1.439	1.544	2.367	1.591	1.351	3.081	2.383	0.301
	2 Hz	2.228	3.828	12.792	2.405	2.765	7.646	2.45	1.434	0.719	2.71	1.872	4.045	1.636	2.868	2.107	1.773	1.201	1.077	0.792	1.542	1.809	2.516	2.578	2.417	2.249	3.268	1.202	1.114	1.076	2.46	1.521	2.159	3.528	1.305	1.738	1.592	2.487	1.222	1.01	2.105	1.429	0.922	1.988	2.082	2.638	4.066	2.218	0.828
	2 Hz	2.722	2.057	2.323	2.68	3.998	3.865	3.931	2.656	0.996	1.322	2.746	0.962	2.06	2.498	2.527	4.828	2.093	1.587	0.784	1.17	2.34	2.754	5.572	2.592	2.302	3.236	2.006	2.213	1.261	2.156	1.748	2.344	1.84	3.659	1.778	1.919	3.925	1.613	0.821	2.302	1.907	1.385	2.096	1.246	1.573	4.417	3.463	0.786
	2 Hz	3.641	4.103	2.742	2.618	3.428	4.704	2.441	1.917	1.2	2.733	2.638	1.273	1.6	3.143	1.575	1.758	1.9	2.075	0.998	1	2.575	2.063	1.746	2.259	3.231	2.536	2.216	1.532	1.231	2.051	2.119	1.592	2.184	1.732	2.522	1.625	3.879	2.722	1.024	2.274	1.727	1.445	1.766	1.61	2.502	4.016	2.43	1.135
	2 Hz	3.501	3.883	2.308	2.407	3.171	6.678	3.099	5.697	1.816	2.834	2.507	2.562	2.317	2.151	2.364	2.793	1.848	1.181	1.903	1.214	2.207	2.553	2.669	2.717	2.212	2.293	1.622	0.984	1.119	3.088	2.155	21.606	2.721	2.168	1.375	1.537	2.293	1.585	1.596	1.791	2.1	1.114	1.3	1.812	3.505	3.139	2.242	5.812
	2 Hz	3.033	3.128	2.683	2.608	2.155	2.639	3.423	1.969	1.728	2.054	4.475	1.684	2.21	2.254	1.249	2.606	2.295	2.098	0.985	1.154	2.235	3.954	2.433	2.755	2.428	2.149	1.605	1.481	1.368	2.59	1.438	4.561	2.331	2.032	2.165	1.849	1.984	2.067	0.999	2.142	3.219	1.07	1.941	2.073	2.128	7.575	3.189	1.038
	2 Hz	6.279	5.276	1.823	2.319	2.531	4.176	9.025	2.008	39.667	2.89	2.334	2.908	2.594	3.115	3.006	3.238	4	1.411	1.51	1.858	2.175	4.348	2.06	2.448	3.232	2.8	1.976	1.359	1.338	2.91	2.024	1.813	1.724	3.988	2.103	2.212	1.789	1.766	0.648	2.722	5.177	8.465	3.322	1.701	3.5	5.592	2.054	1.582
	3 Hz	2.196	3.39	2.098	2.851	3.09	4.431	2.838	1.695	1.391	2.552	1.669	4.167	1.736	1.803	2.063	2.347	1.178	3.146	2.373	1.716	2.625	2.596	2.884	2.249	2.469	2.417	4.57	2.409	1.299	1.992	2.279	2.111	2.914	1.728	2.587	2.345	2.9	1.469	1.319	1.678	1.618	2.32	2.846	1.346	1.572	3.277	1.926	0.819
	3 Hz	2.405	2.22	2.398	4.465	3.08	4.346	4.916	2.418	1.125	2.655	1.814	3.029	1.988	2.455	3.199	3.179	1.617	3.747	2.209	1.879	1.925	2.323	3.256	2.804	2.403	3.955	3.192	2.482	1.071	1.549	1.93	2.228	3.065	2.329	1.819	3.403	1.739	1.787	1.665	1.983	1.79	2.384	2.581	1.373	1.57	3.273	2	2.355
	3 Hz	2.239	1.809	1.672	3.12	2.482	3.81	3.263	1.274	0.896	1.821	1.87	1.283	1.537	2.496	1.356	2.367	1.735	1.553	1.37	1.128	1.648	3.78	3.279	1.711	2.924	3.617	1.954	1.749	1.565	2.074	2.054	6.777	1.951	2.759	2.159	3.296	3.319	1.674	1.35	5.087	1.577	5.518	1.776	1.401	1.384	2.673	2.549	0.957
	3 Hz	2.029	2.529	2.433	2.767	2.712	9.126	2.327	2.012	1.001	4.122	1.638	1.232	1.686	4.179	1.947	2.37	1.868	2.24	1.218	1.124	1.787	3.303	6.472	1.963	6.178	3.472	1.84	1.62	1.298	1.699	1.788	1.286	3.142	1.993	2.717	3.066	2.237	1.629	1.624	2.167	1.575	4.316	2.855	1.527	1.432	3.267	2.413	0.941
	3 Hz	3.295	1.98	2.292	3.094	3.049	3.928	2.974	2.008	1.097	2.581	1.814	1.075	1.673	2.319	1.74	2.814	1.54	2.052	2.052	1.817	2.1	2.4	2.551	1.862	2.482	1.88	2.844	1.582	1.038	3.034	1.972	2.055	3.957	2.23	2.888	3.666	2.319	1.846	1.271	1.7	1.484	2.237	1.609	1.581	1.479	3.469	2.018	1.054
	3 Hz	4.283	2.374	2.233	2.547	3.645	3.432	2.693	1.981	0.765	2.955	1.858	1.188	1.54	3.191	2.98	3.388	4.858	1.832	1.472	1.193	1.86	3.326	4.542	1.692	2.561	3.317	2.531	0.975	1.554	1.928	1.417	1.781	3.233	2.699	2.153	3.597	2.102	3.678	1.086	1.56	1.741	1.646	1.934	1.602	1.466	4.055	2.849	1.101
	3 Hz	2.678	2.084	3.854	3.492	2.912	5.092	2.233	1.833	0.714	1.388	1.481	1.18	1.051	3.108	2.202	1.674	1.531	2.31	1.346	1.207	2.131	3.965	1.997	1.989	4.335	2.453	1.142	1.088	1.173	1.451	1.241	2.641	2.427	1.716	1.74	1.907	1.587	1.295	0.864	2.284	1.62	1.483	1.76	1.651	2.001	2.817	2.258	0.861
	3 Hz	2.844	3.549	2.602	2.902	3.241	4.984	2.889	1.56	0.729	1.936	2.679	3.365	1.612	1.666	1.666	2.516	2.2	2.189	1.257	3.639	4.613	3.405	2.109	3.036	2.698	3.971	2.309	0.96	1.097	1.902	1.613	1.576	4.894	2.358	3.036	3.694	1.97	1.381	1.839	3.452	1.374	1.762	2.074	1.677	1.509	5.843	2.094	1.161
	3 Hz	3.465	2.833	2.639	2.834	2.729	2.222	4.687	2.131	0.686	2.661	1.811	1.425	1.465	2.128	2.228	2.326	3.463	1.486	1.428	1.044	2.541	2.888	4.535	2.786	2.895	1.709	1.305	1.576	0.993	2.242	1.863	1.41	1.891	2.803	1.911	2.207	2.116	1.383	1.172	2.655	0.759	1.258	2.853	1.931	1.754	7.737	2.489	0.867
	3 Hz	2.715	2.08	2.549	2.801	3.336	3.006	4.513	1.929	0.608	2.377	2.252	0.992	1.952	2.267	2.701	3.58	3.545	1.677	1.347	1.472	2.507	4.189	1.979	2.448	2.609	3.328	2.145	1.27	0.983	2.418	2.568	3.96	3.79	3.42	2.626	2.676	2.045	1.717	1.429	3.168	1.312	1.861	3.546	1.464	1.43	4.639	1.911	1.091
	3 Hz	3.87	3.617	2.893	3.307	3.761	5.876	2.117	2.73	1.13	1.857	2.272	1.441	2.099	2.033	2.16	1.983	3.452	1.719	1.429	1.025	1.793	3.972	4.735	2.771	2.601	2.586	1.595	1.086	1.041	1.769	2.099	1.754	3.692	1.451	2.355	2.497	2.332	1.457	1.144	2.236	2.429	1.661	2.102	1.942	1.563	3.222	2.117	1.364
	3 Hz	4.759	4.36	2.345	2.823	4.079	6.483	3.035	4.151	1.305	1.788	1.909	0.815	1.896	2.065	2.675	2.271	1.696	1.493	1.593	0.935	2.032	7.784	2.765	2.591	2.627	2.491	2.645	1.208	0.812	2.976	2.101	3.783	4.669	2.389	2.206	2.42	1.719	2.045	1.523	1.878	1.379	1.573	2.202	2.055	1.881	2.71	2.798	0.996
	3 Hz	2.76	5.527	2.994	2.532	3.584	5.177	2.232	5.416	1.013	3.294	2.178	2.08	2.383	2.176	2.434	3.075	1.218	1.397	0.926	1.004	2.649	3.621	2.06	2.414	2.92	2.209	2.315	1.23	0.981	2.257	2.395	1.297	2.286	1.57	2.247	1.67	2.09	1.39	1.234	1.896	1.188	1.322	2.056	1.891	1.874	8.13	2.278	0.954
	3 Hz	2.639	2.542	4.746	2.383	3.156	4.984	1.536	1.299	2.765	4.219	2.638	1.667	3.204	3.79	2.493	1.953	2.312	1.649	1.334	1.411	1.932	3.213	2.692	1.944	2.198	2.719	2.422	14.437	1.237	9.287	2.146	1.424	4.441	2.198	3.337	1.946	2.495	3.018	1.173	1.618	2.782	2.066	2.043	1.702	2.17	3.748	2.528	0.825
	3 Hz	3.159	1.756	2.631	2.353	2.558	4.074	2.69	2.302	1.451	1.825	1.366	1.934	1.822	1.997	2.085	2.766	1.499	1.284	1.12	0.94	1.709	3.373	2.489	2.34	2.584	2.923	1.195	1.935	0.823	1.818	1.743	1.9	2.415	2.899	1.289	1.511	3.147	1.493	1.003	3.057	1.791	1.344	2.098	1.781	2.013	4.305	2.471	1.156
	3 Hz	2.807	2.556	7.85	3.367	2.262	5.148	2.423	1.721	1.357	1.79	1.66	1.125	1.726	2.985	2.22	2.99	2.2	2.341	1.465	1.053	1.889	2.954	2.08	2.11	2.475	2.388	2.173	1.396	1.038	1.365	3.2	2.804	2.315	3.537	1.767	2.294	2.198	3.536	0.946	2.053	2.292	4.002	2.017	1.646	2.811	3.926	3.217	0.658
	3 Hz	3.405	2.295	2.815	2.988	2.75	4.318	2.732	1.379	1.6	1.908	2.693	1.722	2.182	2.988	2.201	2.374	2.06	1.291	1.231	1.182	3.55	6.77	2.232	2.117	2.304	2.251	1.607	6.216	1.209	1.588	2.326	1.487	2.157	1.906	3.047	1.378	2.033	1.552	1.05	2.543	3.656	1.574	1.602	1.632	2.604	7.282	2.344	1.413
	3 Hz	3.805	2.163	2.752	2.728	3.424	4.425	3.89	2.148	1.137	2.048	2.533	3.172	1.544	2.905	2.697	2.159	1.738	1.655	1.329	1.902	2.437	3.07	1.681	2.49	2.876	2.764	2.642	4.205	1.384	3.406	1.709	1.784	2.38	2.208	2.878	3.245	1.963	1.819	2.191	3.018	2.628	1.347	1.797	4.939	1.792	5.025	2.587	1.129
	3 Hz	3.645	2.604	16.62	3.499	2.282	7.455	4.628	2.601	1.6	7.733	3.03	1.085	1.878	2.256	2.939	2.254	2.278	1.179	0.563	1.327	4.751	3.137	2.428	2.687	2.144	2.346	2.186	4.323	1.427	2.077	3.17	2.276	2.61	1.882	1.657	2.483	2.653	2.245	1.054	2	4.497	1.5	2.175	1.745	2.267	4.607	3.184	2.676
	3 Hz	4.126	2.367	5.568	2.536	1.856	3.034	16.921	4.549	1.931	2.743	2.905	1.502	2.153	2.522	2.764	3.474	4.063	1.275	0.642	2.229	4.627	3.961	3.56	3.526	2.631	3.846	2.527	1.185	1.124	2.189	2.751	2.215	4.788	2.462	2.468	3.222	2.523	1.336	1.112	2.409	3.934	2.293	2.027	2.079	2.774	5.081	2.142	0.861
	4 Hz	1.961	3.094	2.115	3.321	2.811	4.867	4.168	1.268	1.349	2.141	2.499	1.861	1.737	2.406	1.858	2.593	1.776	2.442	1.939	1.314	2.936	2.918	3.364	1.984	2.49	3.663	1.91	3.365	1.586	2.227	1.991	1.524	3.038	3.959	2.136	2.704	3.721	1.396	1.793	2.444	1.504	2.744	1.868	1.615	2.296	5.587	3.866	1.413
	4 Hz	3.006	2.844	3.035	3.105	4.049	3.901	3.7	1.837	1.172	3.583	1.747	0.935	1.89	2.529	2.956	2.936	4.231	1.915	1.874	2.747	3.978	1.98	2.544	3.879	2.494	3.234	2.23	1.562	2.444	1.577	2.744	1.67	2.929	2.746	1.228	2.853	2.316	1.363	1.71	2.009	2.022	3.931	2.955	1.999	1.579	4.45	2.426	0.987
	4 Hz	2.147	2.037	2.155	2.288	3.276	5.029	4.537	1.387	1.038	2.058	2.189	1.059	1.727	2.733	2.633	1.928	1.692	3.02	2.225	1.222	1.858	2.985	3.77	2.49	3.531	1.729	3.12	1.403	1.224	2.05	2.042	1.684	2.098	4.466	2.114	2.221	3.918	1.215	1.193	2.519	1.832	3.524	2.768	1.689	1.661	2.821	2.073	1.118
	4 Hz	2.19	2.265	2.542	2.278	3.289	4.653	5.217	2.707	1.684	2.442	2.218	1.456	1.749	2.392	1.681	5.594	2.435	1.748	2.125	0.888	1.908	2.897	2.693	2.206	3.283	2.349	2.228	1.345	1.573	1.995	3.163	1.44	3.015	2.38	1.749	2.68	1.433	1.977	1.218	2.107	1.493	2.149	4.487	1.857	1.48	2.327	2.401	1.14
	4 Hz	2.576	1.797	2.324	2.232	2.917	2.672	5.173	1.809	1.102	2.134	2.008	1.014	1.649	2.204	2.801	2.021	2.492	2.119	1.198	3.496	1.782	4.582	1.639	2.154	2.716	2.87	3.197	1.144	1.657	2	2.549	1.965	2.638	2.149	2.113	4.203	2.13	3	1.334	1.282	1.477	2.507	2.139	1.56	1.709	5.234	3.468	1.119
	4 Hz	2.283	2.687	2.386	2.459	1.939	4.737	4.561	1.936	1.067	2.305	1.876	0.861	2.022	2.864	1.873	2.437	1.625	1.501	1.493	1.194	3.274	3.087	3.124	2.409	2.847	2.578	2.615	1.209	1.366	2.415	1.885	4.191	3.343	2.994	3.66	3.763	3.441	3.432	1.241	1.814	1.394	1.624	2.394	1.528	1.558	13.134	2.539	1.074
	4 Hz	2.366	2.383	2.182	3.041	2.96	7.245	3.467	1.782	0.79	1.932	1.821	1.244	1.117	2.661	2.181	2.192	1.234	1.604	2.409	1.683	2.138	3.038	4.037	1.909	2.837	1.785	1.88	1.823	1.545	2.137	1.945	2.437	2.976	1.924	2.102	3.633	1.895	1.742	1.176	1.659	2.001	6.287	2.19	1.651	1.579	9.153	2.124	1.229
	4 Hz	3.827	4.7	2.165	2.665	4.439	6.625	3.815	1.984	0.849	2.777	1.702	1.257	1.209	2.422	2.257	2.786	1.206	1.441	1.307	0.983	2.117	2.65	2.507	2.57	2.841	2.535	2.231	0.926	1.201	1.963	2.374	2.299	2.253	2.629	3.098	3.138	2.195	1.122	1.109	2.928	1.563	2.104	6.448	1.832	2.913	2.545	2.192	0.985
	4 Hz	2.385	2.551	2.319	2.662	4.044	4.793	3.323	3.821	1.135	2.353	1.874	1.8	1.545	4.616	2.563	2.094	2.488	1.062	1.65	1.824	2.525	2.396	3.532	1.817	3.647	3.377	2.051	1.309	1.21	1.827	2.36	1.29	2.539	2.793	1.828	3.165	2.365	1.516	1.217	1.778	1.532	3.61	3.691	1.635	3.163	10.299	2.594	1.195
	4 Hz	4.122	3.922	1.902	3.011	3.24	5.928	2.899	1.258	1.381	3.095	1.64	2.979	2.028	2.512	2.395	2.919	1.989	2.441	1.686	1.189	2.16	2.62	2.031	2.634	2.844	2.702	1.551	1.367	1.03	1.909	2.146	1.577	2.854	2.772	2.335	2.803	2.888	1.385	1.302	6.223	2.006	1.94	2.229	1.741	3.777	4.134	2.196	0.713
	4 Hz	3.39	3.67	3.443	2.308	2.931	4.324	2.228	1.524	1.13	2.576	2.046	1.618	1.89	4.465	2.57	1.988	1.701	1.992	1.147	1.177	1.908	4.029	2.253	2.054	3.187	1.878	1.972	1.303	1.325	2.742	1.849	1.671	2.777	3.51	2.316	3.91	2.986	1.542	1.175	2.045	1.345	1.406	2.474	1.819	1.733	4.854	2.192	1.287
	4 Hz	5.778	3	4.007	2.813	2.616	5.509	1.984	3.515	1.369	3.243	2.806	1.254	1.816	1.695	2.588	2.504	1.421	1.353	1.612	1.078	1.574	6.199	3.856	2.559	2.587	2.417	1.921	1.442	1.075	2.412	2.48	2.755	3.556	2.048	2.482	2.445	1.687	1.161	4.903	3.719	2.054	2.367	1.936	2.517	2.49	4.74	2.804	1.074
	4 Hz	2.783	1.823	2.182	2.036	2.928	5.028	4.428	3.125	1.728	3.188	1.667	1.456	2.21	2.068	2.055	2.303	1.631	1.886	1.373	1.842	3.023	2.913	18.094	3.796	2.864	3.222	1.691	1.062	1.698	2.525	2.013	2.86	3.32	3.236	2.391	2.096	2.044	1.954	2.195	2.421	1.955	2.363	1.899	2.151	1.513	4.81	2.491	1.162
	4 Hz	4.72	2.052	3.938	2.809	3.477	2.707	3.04	1.926	1.18	4.962	1.936	3.93	1.829	2.143	2.427	2.865	2.462	2.659	1.335	1.221	1.531	5.42	2.769	1.716	3.294	2.936	2.085	1.48	1.471	1.788	2.08	1.907	3.204	2.77	2.694	1.664	2.019	2.954	1.782	2.413	2.051	2.214	2.67	1.856	1.778	4.246	2.326	0.85
	4 Hz	3.006	2.121	2.187	2.292	2.876	2.69	13.319	1.941	1.237	3.782	1.854	1.55	1.673	3.771	2.406	1.613	2.021	1.155	1.846	1.472	2.264	3.483	1.964	1.99	2.619	3.568	1.395	1.603	1.152	1.898	2.796	1.686	2.257	2.118	3.273	1.823	2.216	3.633	0.96	2.474	1.518	3.398	2.131	1.539	2.259	5.396	3.324	0.719
	4 Hz	4.321	3.425	3.999	2.5	2.445	5.254	2.738	2.609	1.478	2.147	3.466	1.678	2.053	2.751	2.896	2.637	2.336	1.329	1.212	0.982	1.999	2.354	2.082	2.562	2.762	3.223	2.206	1.241	2.346	2.702	3.526	2.105	2.55	2.275	1.864	2.176	2.243	1.96	1.024	1.48	2.327	4.648	2.171	1.664	2.501	12.199	2.969	0.988
	4 Hz	3.924	2.281	3.103	2.841	2.661	4.135	2.704	1.464	1.033	4.017	1.483	1.165	1.954	2.874	2.62	1.628	2.119	2.369	1.234	1.574	3.262	7.497	2.595	2.596	4.904	2.97	1.989	2.354	2.016	1.3	2.075	1.698	2.628	2.985	2.01	1.626	2.018	1.341	1.028	2.599	2.057	2.198	3.283	1.707	2.135	5.014	2.799	1.611
	4 Hz	3.546	2.585	2.784	2.931	2.937	6.035	6.117	1.569	1.211	2.382	3.96	1.175	1.99	2.204	4.191	2.24	1.963	1.765	2.779	3.348	2.092	3.096	2.867	2.517	8.071	4.229	3.26	1.395	2.638	1.527	1.524	2.283	2.563	2.226	2.22	2.754	2.064	2.066	1.545	2.109	2.487	1.969	1.997	1.763	3.949	3.645	3.362	1.279
	4 Hz	4.108	2.621	2.582	2.883	3.643	3.801	4.289	1.701	1.864	2.813	1.824	1.167	2.882	2.015	1.989	3.445	2.914	1.587	1.181	1.338	4.076	2.927	3.769	3.966	2.576	1.989	2.317	1.359	1.604	1.947	2.576	2.624	1.96	2.803	2.985	1.701	2.029	2.546	1.453	2.187	2.817	2.855	2.424	1.659	2.752	6.238	2.597	0.944
	4 Hz	6.817	2.427	2.266	2.402	2.157	5.637	5.937	2.283	2.133	2.235	2.454	1.659	2.643	6.69	1.711	3.003	1.879	1.789	1.33	1.319	2.514	2.83	2.748	2.473	2.811	3.777	2.946	2.045	1.002	1.978	3.505	2.794	2.708	2.761	2.339	1.865	4.299	1.134	1.082	2.416	4.488	1.96	2.344	2.087	3.385	6.714	3.304	1.561
	5 Hz	1.691	1.916	2.72	3.575	2.674	3.956	3.841	2.116	1.075	3.426	1.818	1.434	2.232	2.262	1.855	7.839	2.478	1.529	1.971	1.456	2.102	3.245	2.929	2.789	3.062	2.728	1.78	1.577	1.637	1.908	1.796	1.249	3.284	2.312	2.663	2.786	2.28	2.747	1.61	1.929	2.264	2.244	2.5	1.935	2.957	6.261	2.24	1.556
	5 Hz	2.808	2.135	3.23	4.955	2.823	4.289	2.647	2.033	1.151	1.544	2.518	1.537	2.381	2.774	2.418	1.565	2.759	1.37	1.395	1.191	1.961	3.594	3.703	2.305	3.559	2.31	3.3	1.608	2.236	1.531	1.321	2.775	3.253	2.298	2.39	3.088	2.903	1.948	1.464	2.458	1.954	2.888	3.45	1.525	1.66	7.071	2.034	0.969
	5 Hz	4.341	2.733	2.221	2.746	3.603	4.658	2.133	2.787	1.426	2.254	1.703	2.098	2.069	2.972	2.609	1.68	1.57	1.989	1.694	0.987	2.582	3.897	2.347	1.574	2.232	3.401	2.1	2.23	1.052	2.026	1.582	2.61	2.805	1.433	1.98	1.369	2.346	1.43	1.212	1.994	2.062	1.926	2.131	2.304	2.193	2.135	2.229	0.947
	5 Hz	3.652	2.879	2.842	5.535	4.163	4.275	3	1.975	1.259	2.87	1.949	2.383	1.751	3.216	2.147	1.79	2.3	2.844	1.158	1.558	1.875	2.673	2.834	1.911	2.483	2.82	2.398	2.114	1.211	1.518	1.88	3.53	2.786	2.993	1.849	2.673	2.35	1.975	1.379	1.429	2.076	1.597	2.239	1.836	2.026	2.942	2.496	0.992
	5 Hz	2.16	3.321	3.236	2.863	2.885	5.453	2.54	2.684	1.552	1.846	1.529	1.055	2.556	2.478	2.653	2.365	2.179	2.653	2.02	3.182	1.867	3.283	2.734	2.831	2.56	2.292	2.395	2.374	1.862	1.751	1.704	1.637	6.499	1.709	1.975	4.31	1.874	2.022	1.395	2.461	1.592	2.752	3.054	2.647	1.544	3.767	2.773	0.992
	5 Hz	3.885	2.646	6.264	4.408	2.291	5.47	3.531	3.117	3.971	2.984	2.227	1.106	2.104	2.62	2.395	1.687	1.866	8.188	1.168	1.354	2.11	2.713	2.533	2.307	2.658	2.386	2.023	3.3	1.136	1.834	1.753	1.966	2.551	2.482	1.921	2.06	2.784	2.371	0.9	2.723	1.925	9.617	2.658	1.561	1.971	4.522	2.667	1.463
	5 Hz	3.479	3.756	3.393	3.839	2.646	2.677	2.739	4.267	1.045	2.383	1.42	0.822	1.756	3.237	2.013	1.604	1.82	3.104	1.562	2.852	2.124	3.007	2.43	3.208	2.794	2.581	2.066	1.655	1.369	1.445	1.533	1.279	4.919	1.972	4.344	2.724	1.853	2.735	1.302	2.43	1.259	1.21	4.149	1.519	2.672	4.386	2.613	1.322
	5 Hz	2.322	2.791	3.421	2.454	3.255	2.653	3.98	1.718	1.241	2.165	1.447	0.806	1.446	2.899	2.331	1.8	1.697	1.248	2.067	2.146	1.663	3.296	4.013	2.689	2.947	2.116	2.127	2.034	1.209	1.855	1.721	1.89	2.614	1.942	3.017	1.633	2.455	1.64	1.186	2.319	2.117	2.131	2.551	1.972	1.701	7.655	2.752	1.101
	5 Hz	2.442	2.095	2.837	3.554	2.866	4.477	3.735	1.866	1.331	3.969	1.417	1.583	1.353	3.028	1.874	1.589	1.6	1.769	1.355	1.177	1.639	2.774	2.191	2.804	2.335	2.338	1.57	2.514	1.167	1.559	1.664	1.629	2.803	2.74	1.943	4.392	1.914	1.486	2.341	1.465	2.173	1.96	23.888	1.919	1.994	3.215	3.253	1.458
	5 Hz	2.205	2.034	3.03	3.583	2.697	5.41	3.982	2.83	1.141	5.239	1.463	4.316	1.403	2.769	4.083	1.916	1.645	1.931	1.524	5.436	2.4	3.091	2.407	2.849	2.731	2.245	2.235	1.764	1.427	1.531	2.957	2.223	2.096	3.902	1.899	5.595	2.003	10.634	1.714	1.458	1.623	1.36	4.682	1.718	2.445	2.109	2.143	1.199
	5 Hz	6.089	3.702	2.398	2.248	4.076	2.865	4.53	2.063	3.243	3.541	1.774	1.435	1.906	2.057	2.002	1.847	2.664	1.724	0.988	1.13	1.734	3.548	1.967	2.474	2.768	3.575	2.223	1.308	1.283	1.8	1.936	1.698	3.33	2.232	3.083	2.078	2.481	1.403	1.145	6.043	1.73	3.058	2.099	2.034	1.848	8.358	2.27	0.985
	5 Hz	3.522	8.521	3.178	2.369	2.905	6.707	2.526	4.436	1.829	3.997	1.681	1.009	2.6	1.943	2.079	1.778	2.897	2.023	2.8	1.566	2.367	3.577	2.648	2.678	4.036	1.701	3.079	2.207	2.106	2.822	3.074	2.424	2.77	2.779	1.901	1.594	1.844	2.302	1.075	3.52	3.078	6.912	6.041	1.873	3.905	4.476	2.662	2.189
	5 Hz	4.105	4.332	3	2.448	2.51	4.897	2.473	3.037	1.6	2.001	2.021	1.659	2.123	2.042	2.185	2.23	2.041	1.446	1.235	2.034	2.427	2.318	3.217	2.371	2.34	3.525	1.85	6.441	0.98	1.81	2.015	1.131	3.25	2.988	2.081	2.04	1.994	1.233	1.431	2.42	2.234	2.25	3.16	1.705	2.101	4.62	3.286	0.836
	5 Hz	4.354	2.081	2.968	3.096	3.103	3.872	2.818	2.292	1.474	1.739	1.615	1.847	4.131	2.781	2.42	1.875	1.442	1.162	1.404	1.782	1.65	3.813	2.608	4.265	3.277	3.528	2.412	1.637	1.813	1.556	2.791	1.396	4.465	2.078	2.656	1.888	2.401	1.217	1.202	2.141	2.154	1.454	2.955	2.071	2.357	3.957	4.58	0.711
	5 Hz	2.237	1.966	3.089	2.74	2.802	3.799	3.836	1.34	1.098	3.573	1.484	0.919	2.487	3.607	1.831	1.792	2.092	3.814	1.398	0.951	1.929	4.035	2.642	2.035	3.325	2.72	1.999	2.853	1.351	2.007	2.363	1.616	2.798	2.396	3.378	1.769	2.739	2.671	0.979	2.356	2.433	1.885	1.785	2.944	2.562	8.485	3.378	1.085
	5 Hz	3.631	2.52	2.433	2.458	5.027	3.693	2.731	2.54	1.435	2.644	1.441	0.925	1.714	2.662	2.023	2.121	1.273	1.715	1.232	2.475	1.841	3.117	2.85	1.976	3.801	1.89	2.149	2.229	1.521	2.022	1.883	3.692	2.99	2.087	3.806	1.454	2.04	2.464	1.119	2.307	3.739	2.811	2.052	1.829	1.68	4.75	3.153	1.17
	5 Hz	5.139	3.544	5.001	2.764	4.369	7.288	3.066	2.504	1.215	4.333	1.76	1.04	1.962	2.813	1.956	2.132	2.348	2.797	1.174	1.556	2.301	1.95	3.84	2.41	2.54	2.483	2.509	2.309	1.422	1.334	1.739	1.913	3.178	3.737	1.982	1.523	2.457	2.796	1.239	2.093	2.444	2.008	2.167	2.556	2.137	5.86	2.941	2.573
	5 Hz	3.511	2.068	3.687	2.78	4.553	4.045	13.85	1.976	1.92	3.772	1.662	2.046	2.039	2.072	2.568	1.982	2.43	2.41	1.085	1.023	4.541	2.613	3.154	2.793	3.443	9.872	2.751	4.136	2.549	2.794	2.333	2.417	2.91	2.257	3.156	2.125	2.249	3.63	1.84	2.435	2.038	2.403	1.929	1.549	3.125	7.534	2.903	2.611
	5 Hz	5.578	2.567	2.372	2.475	2.447	5.723	6.361	1.979	2.208	5.742	2.082	1.923	1.824	1.986	2.09	2.805	2.341	1.742	1.431	0.96	1.616	12.672	4.146	2.363	2.611	2.688	2.625	2.508	2.092	2.653	1.925	1.712	3.343	4.034	2.516	1.539	2.007	2.031	0.901	3.186	4.141	2.563	2.38	2.014	2.796	3.863	4.617	1.054
	5 Hz	2.68	2.049	2.244	3.12	3.583	6.358	5.487	1.774	2.215	10.619	2.981	1.521	2.127	3.473	3.08	2.799	1.776	1.178	1.999	1.349	2.575	4.262	2.962	2.386	2.161	3.021	1.799	4.346	1.528	2.134	1.844	2.086	1.916	3.216	3.52	1.56	2.148	2.383	1.225	1.75	4.41	2.864	3.936	2.613	3.901	22.591	3.1	0.673
	6 Hz	2.141	1.736	4.604	2.398	2.672	3.99	3.042	3.28	1.105	1.558	1.316	1.175	1.895	3.73	3.844	2.66	2.404	1.401	1.995	1.451	1.746	3.587	3.097	1.998	2.008	2.226	3.072	4.704	1.605	1.23	1.359	1.732	2.976	1.974	1.839	2.308	2.27	2.515	1.712	2.059	2.156	1.058	1.805	1.79	2.6	268.08	2.401	2.168
	6 Hz	3.382	1.688	2.972	2.398	3.331	3.228	2.791	2.057	2.437	3.323	2.684	1.353	2.184	2.951	2.959	3.604	2.329	1.854	1.807	1.403	2.867	4.219	3.259	1.73	3.642	1.857	2.747	2.133	1.15	2.125	1.111	2.273	2.712	2.008	2.675	3.343	1.813	2.893	1.268	2.956	2.258	1.603	2.054	3.461	2.139	2.174	2.23	2.328
	6 Hz	2.059	1.76	3.051	4.066	3.019	4.17	2.454	3.229	1.61	1.832	1.636	1.388	4.829	1.944	1.399	1.724	1.956	1.944	1.48	1.85	1.795	2.011	2.871	5.022	2.296	2.663	2.39	1.746	1.698	2.125	2.371	1.884	3.248	1.541	2.77	1.721	2.443	1.912	0.996	2.496	2.728	1.058	9.111	2.405	6.819	2.084	4.538	1.734
	6 Hz	3.753	5.903	2.396	3.183	2.52	3.462	2.669	2.773	1.793	3.47	1.769	1.325	2.301	2.507	3.332	2.368	2.851	2.1	1.486	1.499	2.082	2.037	2.838	1.927	2.693	2.012	3.585	2.648	2.289	2.098	1.761	1.234	2.986	2.422	3.44	2.463	3.008	2.168	1.233	3.782	2.701	1.058	1.929	2.651	2.57	3.334	2.87	4.104
	6 Hz	2.438	3.189	3.005	2.221	4.606	3.798	3.088	2.658	1.736	2.563	1.36	1.145	2.101	3.211	2.654	3.313	3.904	1.927	1.891	1.99	1.581	4.851	3.227	3.311	2.615	1.719	2.188	1.844	1.173	1.943	1.5	2.121	2.651	3.204	1.657	1.946	2.402	3.017	1.162	1.768	3.096	1.907	3.221	1.826	1.671	3.105	2.519	2.342
	6 Hz	3.558	2.233	2.457	2.439	3.23	4.336	4.414	2.887	2.231	2.114	1.546	5.206	2.124	2.497	2.406	4.145	2.593	1.951	1.256	1.846	1.591	2.812	3.019	2.046	2.713	1.617	2.371	2.076	1.3	1.727	1.513	1.169	3.118	1.887	2.088	2.302	2.652	2.097	2.11	1.82	2.544	1.344	2.138	1.613	2.14	8.049	3.398	2.196
	6 Hz	2.236	1.91	6.173	1.681	2.702	4.693	2.329	2.176	1.215	1.727	1.716	1.579	2.024	2.138	1.781	2.107	2.471	2.309	1.329	1.552	1.35	1.458	3.393	1.735	2.481	1.443	2.277	2.774	1.088	2.136	1.663	1.583	4.37	1.587	2.044	2.04	1.414	1.877	0.983	2.36	3.038	1.35	6.252	1.9	3.266	4.713	2.682	3.414
	6 Hz	2.575	2.027	6.116	2.068	3.109	5.605	2.993	3.483	2.598	2.475	1.88	0.8	2.116	2.205	2.16	1.917	2.219	3.651	1.846	1.674	2.114	2.997	2.347	2.502	2.25	3.05	2.162	1.16	0.966	1.323	1.729	1.131	2.781	2.406	1.577	1.602	3.306	2.026	1.023	1.387	3.142	1.017	2.416	1.788	2.516	3.39	2.127	1.744
	6 Hz	3.587	2.019	3.493	4.308	3.835	3.657	2.765	3.46	1.241	1.837	1.972	1.539	1.173	2.627	2.227	2.056	2.083	1.468	1.397	1.505	1.838	2.136	2.899	2.113	2.419	1.847	1.921	2.894	1.042	2.213	2.425	1.558	2.617	2.016	1.805	2.104	2.394	3.136	1.768	1.714	5.659	6.69	2.26	2.299	2.265	5.907	5.124	1.488
	6 Hz	2.255	2.869	4.176	3.713	5.535	4.075	3.553	3.479	1.234	2.234	1.566	0.919	1.515	3.866	2.469	2.284	2.12	1.589	2.062	2.133	1.578	3.776	4.289	2.158	1.792	2.227	4.156	2.085	1.111	1.852	2.528	1.507	5.803	1.698	2.934	3.674	1.666	3.749	1.15	2.279	1.517	1.744	2.886	1.838	2.124	4.521	2.512	4.402
	6 Hz	2.506	2.908	5.035	2.252	3.148	2.457	3.55	3.581	1.317	1.839	2.046	0.718	3.092	2.372	2.36	1.856	2.07	1.438	0.926	2.085	2.088	3.628	3.388	2.788	2.526	1.93	1.867	1.595	0.948	1.904	4.18	1.248	2.989	1.399	4.015	2.103	2.342	1.832	1.768	1.258	3.433	2.241	2.024	1.761	2.463	8.273	2.759	1.334
	6 Hz	3.136	2.418	3.064	3.691	2.946	5.949	6.061	3.964	1.437	2.431	1.848	0.739	2.312	2.397	1.973	1.515	2.749	2.251	1.604	1.645	2.209	2.899	2.298	2.193	2.629	2.737	2.437	1.836	1.728	1.81	2.359	1.55	2.834	1.659	2.328	1.28	2.785	2.981	1.859	1.596	2.076	1.151	2.181	1.761	2.828	3.888	5.128	2.532
	6 Hz	2.82	2.024	4.106	2.61	2.188	4.194	3.131	2.609	1.074	2.282	2.033	1.443	2.135	2.659	2.156	2.631	2.571	1.969	1.192	4.118	1.632	11.529	2.55	2.549	3.123	3.12	2.651	1.879	1.262	4.57	1.322	1.442	2.862	4.527	2.098	2.135	2.211	2.045	1.285	1.781	2.34	3.413	4.721	1.931	3.278	6.904	2.937	1.612
	6 Hz	2.423	1.687	3.249	2.628	2.302	5.637	2.804	1.847	1.526	3.208	1.552	1.701	1.585	4.217	3.013	2.312	2.411	2.068	1.215	2.091	1.777	5.024	3.385	1.775	2.129	4.225	3.063	1.977	1.592	1.315	1.746	1.464	5.962	2.761	1.583	2.361	2.996	2.186	1.489	1.46	3.081	1.795	3.127	2.287	2.157	5.123	3.246	3.022
	6 Hz	2.841	3.294	3.015	1.951	3.151	3.557	3.961	1.965	1.99	2.671	1.388	0.676	2.4	2.89	2.331	2.285	4.141	2.196	3.072	1.634	2.234	2.446	3.064	1.608	4.581	4.66	2.428	2.634	1.648	1.914	1.879	1.516	3.119	2.447	2.046	1.475	2.227	2.081	1.113	1.505	4.875	1.189	5.076	1.989	2.115	2.993	2.571	1.563
	6 Hz	3.887	3.462	4.126	2.009	2.369	4.009	4.791	1.39	1.278	4.021	1.552	0.925	2.105	2.831	2.199	1.93	2.185	1.163	1.959	1.792	3.527	3.051	2.391	2.872	3.026	1.983	2.122	2.313	1.998	2.265	1.897	1.601	2.34	2.68	2.323	1.714	2.16	2.318	1.016	2.74	4.547	1.796	3.45	1.769	2.346	4.934	4.625	1.052
	6 Hz	3.78	1.639	3.446	2.682	2.141	4.336	2.659	4.152	1.241	3.079	2.216	1.265	2.688	3.112	1.853	2.308	3.994	1.674	1.246	2.249	2.198	9.727	2.817	2.743	2.563	3.425	2.804	2.432	1.373	1.556	1.642	2.541	2.665	2.303	3.396	1.699	2.185	2.572	1.357	1.6	3.627	3.802	2.487	2.191	3.354	10.37	5.064	1.868
	6 Hz	4.997	1.984	4.221	5.347	2.771	4.188	4.377	1.848	1.404	3.852	1.748	0.958	1.539	2.671	1.846	2.98	2.804	1.912	1.28	3.598	2.753	3.405	3.25	2.57	3.18	10.736	3.306	2.18	2.25	1.663	2.209	41.007	4.752	2.302	1.669	1.536	1.71	2.924	1.51	2.312	3.406	1.191	2.93	1.391	3.694	5.346	4.687	1.61
	6 Hz	2.673	3.246	3.36	2.525	2.615	4.775	3.916	4.121	5.079	3.614	2.424	3.469	2.502	2.72	2.792	2.97	2.079	2.181	1.686	1.079	1.599	4.039	3.074	1.737	2.471	2.528	2.364	1.757	2.18	2.77	1.542	3.149	3.328	2.862	2.131	1.354	2.822	2.309	1.168	1.676	2.69	4.051	2.01	2.598	4.128	16.498	3.349	1.596
	6 Hz	2.552	3.292	2.448	2.738	1.778	5.406	4.149	2.466	3.918	3.732	1.633	1.958	2.638	2.211	3.888	2.693	2.41	2.093	1.896	1.423	2.793	4.35	2.483	1.651	3.06	2.746	2.659	2.662	1.454	1.988	1.43	1.635	2.279	6.202	3.306	1.368	3.312	2.157	1.354	1.873	7.575	3.69	6.386	3.349	4.118	6.289	3.557	4.975
	8 Hz	2.689	1.555	2.812	1.772	2.615	2.66	2.95	3.349	1.126	1.831	1.474	1.282	2.167	2.687	1.709	2.561	2.119	1.793	1.475	1.567	1.289	2.419	4.015	1.617	1.9	2.121	1.953	2.184	1.802	1.58	1.203	1.202	3.653	1.6	1.885	2.728	1.762	2.547	1.143	1.796	3.101	1.306	1.91	1.552	3.101	4.134	4.547	3.45
	8 Hz	2.428	2.258	3.727	3.062	2.213	4.719	3.02	2.82	2.244	2.177	1.386	0.768	2.355	3.575	2.709	2.336	2.684	1.292	1.733	2.507	1.762	2.461	2.624	1.839	2.801	3.57	2.566	2.037	1.267	3.218	1.031	1.307	2.631	1.552	2.252	2.197	2.998	3.27	1.296	3.764	2.834	1.7	12.88	1.262	2.463	2.419	3.169	1.279
	8 Hz	2.739	1.479	2.851	2.614	2.105	4.569	2.15	3.056	1.775	1.944	2.22	4.214	2.006	2.29	1.821	1.096	2.047	1.569	1.696	1.691	1.661	1.842	2.679	1.987	1.997	2.054	1.764	1.964	1.236	1.582	1.883	1.978	3.026	1.903	1.028	1.872	2.26	1.369	1.165	1.844	3.338	0.843	1.971	1.743	1.906	14.34	3.916	1.439
	8 Hz	2.003	2.493	3.784	4.517	4.986	4.348	2.841	1.913	2.577	1.787	1.994	0.72	5.973	1.892	2.289	2.322	2.446	1.395	1.631	2.068	3.137	1.453	2.707	3.779	2.339	2.081	1.621	1.914	1.392	1.567	2.168	1.486	2.83	2.682	2.581	1.311	2.031	2.26	0.939	2.131	2.113	1.027	12.535	1.541	1.549	2.312	4.727	1.752
	8 Hz	2.3	2.232	4.052	2.614	3.023	4.305	2.267	2.29	1.451	2.569	1.657	1.534	2.007	2.329	1.823	2.087	2.247	1.807	1.594	1.807	1.476	2.003	3.17	1.949	1.673	1.974	3.272	1.565	1.766	1.63	1.689	1.171	3.492	1.937	1.318	2.269	2.147	2.832	0.999	1.277	2.015	1.312	2.676	2.768	3.681	2.34	2.695	1.149
	8 Hz	2.394	3.38	3.028	2.378	2.63	5.46	1.972	2.914	2.026	7.306	1.653	0.769	2.094	2.571	2.852	2.68	2.26	2.638	1.009	1.629	1.718	3.168	2.621	1.607	2.022	2.809	3.015	2.344	1.175	1.477	2.297	1.694	2.798	1.594	2.408	1.855	1.661	1.964	1.596	1.66	2.433	2.793	3.589	4.377	2.231	2.221	2.802	1.961
	8 Hz	2.001	2.317	2.913	2.738	2.952	4.312	2.965	1.954	1.499	1.736	1.396	0.738	1.91	1.807	1.912	1.355	1.933	2.679	1.008	1.824	1.314	2.217	2.392	1.668	3.156	2.004	1.868	1.616	0.961	1.18	1.71	1.17	2.83	1.488	1.917	2.666	1.294	1.555	1.184	1.378	2.445	1.406	13.994	1.431	3.613	5.205	2.389	1.645
	8 Hz	2.975	3.45	4.484	6.262	4.808	5.035	2.745	2.413	1.089	1.872	1.998	0.97	2.51	1.939	2.498	2.144	1.34	1.982	2.251	1.281	1.511	3.273	3.163	1.324	2.036	1.988	2.453	1.615	1.245	1.656	3.074	3.357	3.401	2.721	2.784	1.511	1.724	1.24	2.336	2.688	4.709	14.177	2.165	2.89	2.707	6.216	3.84	3.403
	8 Hz	2.401	2.04	3.221	2.492	2.85	3.698	3.071	5.158	1.395	2.345	1.69	1.199	1.597	2.832	3.282	1.756	2.394	1.214	1.262	2.648	1.675	1.665	2.723	1.489	1.434	2.473	2.032	2.377	0.993	1.194	1.404	1.529	3.422	2.226	1.726	2.079	1.339	2.574	1.82	1.345	2.372	8.057	2.092	2.014	1.87	2.648	3.246	4.812
	8 Hz	2.232	1.968	3.005	2.506	2.635	3.36	2.392	2.626	1.5	3.419	2.412	1.114	2.228	2.544	1.552	2.505	1.936	2.426	1.363	1.607	1.6	3.107	7.872	1.924	2.57	1.999	2.065	1.856	1.658	2.895	2.225	1.11	4.216	1.489	1.848	2.37	1.702	3.333	1.53	1.331	2.949	1.516	2.173	1.774	3.715	2.452	4.115	1.217
	8 Hz	2.425	2.029	2.837	3.537	2.88	2.803	2.533	2.071	1.333	1.62	1.763	0.73	2.388	2.352	1.82	1.42	1.909	2.05	1.584	2.12	2.018	4.619	3.192	2.539	2.755	1.614	2.207	2.249	1.435	1.481	1.57	1.548	2.603	1.188	1.284	1.493	3.197	1.492	1.37	1.474	2.621	1.446	2.304	1.562	1.934	2.174	2.858	2.228
	8 Hz	3.49	2.212	3.501	4.896	2.83	5.498	2.385	2.822	1.675	1.28	1.574	2.021	2.314	4.75	1.579	2.897	6.1	1.831	1.128	2.999	5.382	6.07	7.111	3	2.229	2.712	2.773	1.639	2.688	1.045	1.226	1.119	3.057	3.387	2.03	1.126	1.533	1.353	1.376	1.397	3.154	0.997	1.717	2.641	1.711	3.604	12.138	2.193
	8 Hz	2.197	2.592	2.484	2.43	2.62	3.826	3.359	2.496	2.642	2.962	1.544	1.132	2.988	2.437	1.842	2.504	2.088	1.878	1.225	1.388	2.28	4.03	4.015	1.654	2.027	2.31	1.743	1.736	1.555	1.489	1.387	1.583	2.962	2.346	1.383	1.804	2.04	2.507	1.27	1.273	2.471	2.45	1.868	1.947	2.561	4.883	2.523	2.826
	8 Hz	2.537	4.678	2.543	3.074	3.664	6.788	5.092	3.807	1.404	4.519	2.389	0.916	2.283	1.459	1.766	1.689	1.786	2.047	0.934	1.793	1.532	3.551	2.149	1.797	2.132	10.494	1.82	9.104	1.176	2.913	1.961	2.389	3.129	2.458	1.702	1.851	2.57	1.623	1.387	2.418	3.145	1.628	3.959	4.023	2.59	2.636	4.553	1.646
	8 Hz	3.146	2.284	2.624	2.572	2.498	3.866	2.757	3.008	1.124	3.466	1.734	1.958	2.033	1.989	2.015	1.268	1.749	1.514	1.243	1.398	1.898	4.064	3.249	1.567	5.112	2.006	1.777	3.222	2.028	2.158	2.619	1.436	4.728	1.394	3.519	1.003	2.636	2.813	1.212	1.481	2.379	1.394	2.353	2.49	2.489	5.744	3.291	2.249
	8 Hz	2.444	2.563	4.086	1.926	2.215	5.739	5.623	1.825	1.071	7.531	2.106	1.765	2.524	1.677	2.563	1.831	3.218	1.139	1.037	1.707	1.588	2.785	2.775	1.751	3.333	3.321	1.655	1.839	2.858	1.645	1.712	1.401	4.285	1.977	1.787	1.105	2.145	2.37	0.952	3.813	1.882	1.706	1.877	1.632	3.494	2.43	4.313	1.191
	8 Hz	4.45	2.141	2.353	2.915	2.82	5.67	3.454	3.02	1.662	2.463	1.655	0.952	1.993	2.281	2.261	1.801	3.385	1.763	1.189	2.26	2.33	4.585	3.169	2.537	2.347	6.421	2.176	2.255	1.258	1.504	1.582	3.182	2.652	3.065	1.672	1.802	2.414	2.935	0.846	1.739	2.229	2.452	2.189	2.811	3.501	5.685	3.955	1.875
	8 Hz	3.711	4.31	3.754	3.921	2.968	7.299	4.383	4.402	3.028	4.521	2.085	0.896	2.119	3.326	2.078	2.035	5.407	2.194	1.295	3.377	1.66	2.371	3.22	4.099	3.85	2.263	2.084	1.32	1.312	2.098	1.674	1.849	3.096	2.323	3.941	1.671	2.01	2.99	1.666	1.717	2.817	1.415	2.716	1.336	4.737	9.397	6.07	1.8
	8 Hz	3.714	2.043	2.986	3.148	2.948	6.005	10.426	2.302	3.724	4.962	1.981	1.069	2.416	2.563	3.98	3.073	2.559	1.83	1.808	1.522	2.159	2.442	3.058	1.747	2.004	2.065	2.058	2.456	1.035	1.393	1.268	1.546	2.727	1.859	1.994	1.327	2.315	2.315	1.549	2.388	3.583	1.632	2.319	1.622	3.366	4.382	4.226	3.048
	8 Hz	2.481	3.11	2.729	2.628	2.762	4.6	4.469	2.195	11.472	2.272	1.515	1.37	2.101	3.285	2.623	2.125	3.132	3.089	1.732	2.57	2.266	3.199	2.678	2.903	2.127	1.739	2.718	2.471	2.279	5.873	1.801	1.403	1.819	2.992	4.154	1.953	3.063	1.772	1.308	1.635	5.771	2.388	2.011	2.111	14.317	15.119	5.601	4.35
	10 Hz	3.587	1.666	3.076	2.263	2.495	3.811	2.196	2.67	1.39	1.517	1.463	0.841	3.163	2.26	2.042	1.927	2.136	1.437	1.213	1.273	1.876	2.785	2.991	2.955	2.404	3.014	1.281	2.339	1.448	1.534	1.121	1.279	2.825	1.481	1.999	1.911	1.958	1.813	1.949	2.188	2.945	2.69	2.087	1.439	2.925	2.388	3.129	1.092
	10 Hz	3.92	1.688	3.654	3.131	5.023	3.839	2.726	2.714	1.165	2.161	1.407	0.837	2.452	1.917	1.809	3.712	3.227	2.011	1.568	1.556	1.444	2.618	3.147	2.511	1.591	1.882	2.316	2.053	1.444	1.708	3.501	1.509	2.132	1.781	1.284	2.204	1.503	2.117	1.574	2.373	1.786	2.088	1.503	1.443	2.051	2.819	3.374	1.813
	10 Hz	2.329	2.199	3.424	2.395	2.684	3.193	2.113	1.707	1.37	1.579	1.833	0.876	1.6	2.288	3.276	1.7	1.837	1.631	1.198	2.423	1.853	1.417	4.567	2.879	2.245	2.042	1.658	1.472	1.446	1.396	1.203	1.125	3.31	1.566	1.697	2.796	2.201	1.255	1.123	1.464	1.825	3.801	1.923	1.417	1.873	2.112	2.482	1.156
	10 Hz	2.54	1.969	3.191	4.924	2.638	3.849	3.272	2.347	1.71	1.957	1.564	0.916	2.518	5.046	1.538	2.695	2.016	1.421	2.045	2.31	1.581	3.634	2.429	5.337	2.799	3.017	4.236	1.279	1.509	1.91	1.343	1.125	1.994	2.79	1.369	2.278	1.715	1.825	0.954	1.792	2.563	1.029	3.798	1.918	1.816	2.119	4.7	3.644
	10 Hz	2.18	2.052	3.718	2.718	2.365	5.127	1.853	1.789	0.885	2.131	1.699	0.701	1.754	2.781	1.762	1.928	2.762	1.948	1.35	3.877	1.527	3.015	2.381	2.664	2.135	2.708	3.091	1.874	1.408	1.73	1.015	1.862	2.89	1.062	1.642	1.559	1.606	3.461	1.46	1.709	1.883	3.745	1.946	1.357	1.566	2.776	3.384	0.939
	10 Hz	2.242	2.521	2.442	2.977	2.654	4.442	2.923	2.352	0.878	1.954	1.335	0.888	1.697	2.326	2.613	1.642	3.595	2.183	2.03	1.632	1.576	2.7	2.69	2.267	1.896	1.976	2.94	2.136	1.377	3.051	1.143	2.263	2.912	1.548	1.985	1.944	2.605	3.346	1.441	1.471	2.406	2.096	2.386	4.063	2.428	2.04	3.78	1.142
	10 Hz	2.157	2.421	3.377	1.514	2.495	4.462	3.325	3.757	1.766	2.845	1.02	0.902	1.673	2.068	2.098	1.145	2.415	1.527	1.416	1.663	2.541	3.737	2.124	3.523	2.562	1.577	2.077	1.95	1.653	1.487	1.42	1.759	1.843	1.432	2.52	1.234	1.287	1.294	1.295	1.566	1.833	6.042	1.585	1.743	3.162	2.12	3.183	3.079
	10 Hz	3.219	3.619	2.932	2.506	2.555	4.413	2.576	3.064	1.13	1.722	1.384	1.051	1.205	2.456	11.934	1.725	1.911	2.251	1.733	1.356	1.618	2.569	3.896	6.163	2.736	2.089	3.624	1.431	0.986	1.628	1.05	1.157	2.156	1.503	5.733	2.21	1.297	1.495	1.5	1.439	3.106	1.081	2.308	1.78	1.801	2.047	2.566	1.545
	10 Hz	3.452	2.046	3.287	2.736	2.427	2.589	3.76	4.14	0.918	2.322	1.759	0.681	2.849	1.646	1.608	1.505	2.779	1.494	1.183	1.365	2.143	1.986	2.659	2.767	2.095	4.264	2.376	1.892	1.026	1.27	1.522	1.081	2.206	2.7	1.544	2.554	1.767	1.401	1.664	1.601	7.231	2.089	2.076	1.786	2.814	2.554	3.407	0.969
	10 Hz	2.441	1.972	2.78	2.299	3.01	4.935	2.119	2.949	2	2.96	1.479	1.013	3.638	2.034	1.897	1.967	2.414	2.253	1.202	2.936	1.418	1.32	1.845	1.841	2.958	2.907	1.932	1.336	0.952	1.168	1.09	2.365	3.028	2.084	1.643	3.479	2.023	2.788	2.055	1.129	1.571	0.846	2.412	1.671	7.28	2.834	2.629	1.273
	10 Hz	2.69	1.687	2.636	3.744	3.219	2.153	2.632	2.418	2.02	1.99	1.505	3.716	2.071	2.046	1.978	1.369	1.854	2.692	0.926	2.437	2.531	2.539	2.639	2.091	2.083	1.96	2.341	1.741	0.807	1.743	1.225	1.085	3.063	1.972	1.769	1.125	1.992	2.138	3.606	1.11	3.579	3.614	5.359	1.805	3.38	1.513	4.795	5.674
	10 Hz	2.371	3.504	3.183	1.798	2.677	5.449	3.739	2.79	1.413	2.493	1.936	0.556	2.752	1.677	3.116	1.649	1.707	2.361	1.194	1.574	1.844	3.027	2.595	2.003	3.38	2.163	2.082	1.629	1.087	1.564	0.967	1.047	2.695	1.533	2.434	1.521	2.913	2.75	0.95	1.264	2.123	1.086	1.979	1.378	2.852	1.8	3.572	1.12
	10 Hz	2.519	2.18	2.536	2.003	3.993	4.59	2.967	2.415	1.532	2.115	1.795	0.829	2.18	2.931	1.939	1.633	2.835	1.822	1.079	1.93	1.633	3.236	2.419	2.974	1.927	2.44	1.983	1.417	1.428	1.349	1.357	2.084	2.489	2.111	1.6	1.763	2.245	1.623	1.289	1.358	3.342	1.788	3.201	1.772	2.438	3.769	4.326	0.959
	10 Hz	4.873	2.185	4.321	4.618	2.415	7.152	3.154	2.77	1.055	1.198	1.908	1.763	1.92	3.402	1.203	3.637	1.844	2.028	0.988	1.733	2.177	3.97	2.887	1.972	2.818	2.452	2.055	8.131	1.205	2.015	1.596	1.795	2.382	2.161	1.79	1.161	2.241	2.98	1.063	1.614	2.071	1.991	2.112	1.357	1.977	3.195	6.536	2.342
	10 Hz	4.642	1.961	5.115	1.876	2.371	3.941	2.362	1.903	1.876	2.643	1.585	2.248	1.934	2.499	1.297	1.729	2.521	1.378	0.89	2.047	1.484	2.243	3.595	2.187	2.47	1.738	2.286	1.806	0.955	1.866	1.535	1.414	2.14	1.803	1.951	1.352	2.347	2.485	1.085	1.341	2.026	1.397	1.99	2.046	1.956	2.683	3.649	1.257
	10 Hz	2.923	2.489	4.254	2.627	2.216	4.284	3.238	2.151	1.888	6.191	3.235	2.035	2.207	2.484	1.989	2.312	2.46	2.12	1.168	1.516	1.937	3.807	2.565	1.936	2.295	1.712	2.307	1.603	2.025	1.527	1.357	1.058	2.312	2.638	2.724	1.584	1.659	1.786	1.43	2.139	2.746	1.404	2.056	1.758	2.427	2.189	4.015	0.728
	10 Hz	4.074	1.699	2.603	2.884	2.466	5.412	3.131	1.693	1.958	1.931	1.61	0.719	1.576	2.925	1.337	1.349	2.556	1.679	0.884	1.391	2.256	2.497	2.174	2.439	3.168	3.474	2.017	1.41	1.497	2.407	1.138	2.833	2.938	2.02	1.955	1.946	1.727	2.073	1.69	1.297	3.851	1.372	1.758	2.12	4.122	2.122	6.144	1.008
	10 Hz	4.867	3.597	3.411	2.149	2.155	5.797	4.358	2.508	2.044	3.512	1.637	0.887	4.205	2.486	1.991	1.562	2.707	3.16	1.143	1.827	1.968	2.088	2.681	2.466	2.152	2.023	1.837	2.489	1.882	2.003	2.151	1.255	3.872	3.329	2.07	1.015	2.981	1.954	1.934	2.017	3.769	1.108	2.285	1.749	3.579	1.732	4.331	2.995
	10 Hz	3.222	3.843	3.083	2.551	2.537	5.086	3.588	1.772	1.953	4.584	1.876	1.574	2.585	2.261	2.523	2.185	3.186	2.533	0.971	1.45	1.531	3.073	3.014	2.461	2.574	1.785	1.977	2.639	1.173	1.63	1.175	1.603	3.501	2.136	2.164	2.013	2.123	2.001	0.884	1.682	3.983	10.725	1.875	3.623	3.155	5.132	4.051	1.737
	10 Hz	3.599	2.853	3.506	3.98	3.139	4.868	6.336	2.858	3.923	5.088	2.203	1.128	2.759	3.467	3.509	2.462	2.95	1.768	1.251	3.19	2.573	2.752	3.707	3.355	2.382	4.479	1.561	1.339	1.176	1.383	1.149	1.776	3.916	1.809	1.452	1.388	1.864	1.825	1.819	1.387	3.602	3.092	1.806	1.804	3.279	6.61	6.464	1.653
	16 Hz	2.019	1.577	2.946	2.183	1.563	4.56	2.216	1.82	1.064	1.403	1.254	0.919	2.105	2.184	2.341	1.832	1.741	1.631	1.367	1.357	1.739	3.22	3.601	2.407	2.111	2.398	2.19	2.573	1.532	1.712	1.873	1.221	2.719	1.568	1.294	2.295	2.155	2	1.706	1.041	33.071	0.821	2.006	1.516	1.978	3.709	2.739	1.476
	16 Hz	1.991	2.118	2.903	2.986	2.031	3.592	2.822	2.159	1.032	1.151	1.49	0.774	2.285	3.039	2.758	3.54	2.194	1.594	1.228	1.71	1.869	2.092	4.023	2.499	3.023	1.943	2.41	2.153	1.085	3.35	1.052	1.347	3.026	4.901	1.559	3.727	1.517	2.035	1.465	1.964	1.88	1.94	1.479	1.329	2.639	1.47	2.1	1.752
	16 Hz	1.858	2.12	2.509	2.388	2.124	2.099	1.975	1.442	0.969	2.076	1.365	0.757	2.818	2.211	1.503	1.361	1.924	2.081	1.157	2.012	1.746	2.128	2.768	3.361	1.624	2.622	1.569	1.411	1.316	1.565	1.029	0.99	2.556	2.398	1.346	1.372	1.483	1.583	1.432	1.34	2.346	1.114	2.655	1.67	3.6	1.543	3.907	1.098
	16 Hz	2.06	2.408	3.446	2.261	2.108	4.349	2.361	1.576	1.298	1.99	1.172	2.484	2.793	1.676	1.903	1.738	1.784	3.956	1.487	2.856	1.752	2.187	2.768	2.299	1.538	1.97	2.045	2.811	2.299	1.654	0.956	1.1	2.489	1.648	1.461	2.136	1.887	1.34	1.183	3.978	1.617	1.184	2.486	1.743	1.722	2.925	2.611	1.009
	16 Hz	1.872	1.835	3.799	3.778	1.747	4.129	2.171	2.168	1.075	2.346	1.318	0.693	6.602	2.849	2.498	1.685	2.186	2.168	1.063	1.256	2.163	1.551	2.848	2.615	2.631	1.431	2.174	1.453	1.214	2.639	1.527	1.259	2.498	1.719	1.681	1.976	2.238	1.925	0.953	4.029	2.346	0.787	2.625	1.64	1.606	2.77	3.452	1.184
	16 Hz	2.449	2.969	3.343	2.748	2.547	3.343	1.968	1.631	1.081	1.873	1.088	0.739	2.482	5.631	2.498	1.684	3.122	1.555	1.236	1.273	2.151	2.404	2.753	2.477	4.15	1.525	2.87	0.952	0.802	1.994	1.217	2.207	2.963	2.681	1.414	1.528	1.491	3.229	1.417	3.85	3.983	1.372	1.941	1.497	1.7	13.672	5.54	0.824
	16 Hz	2.388	2.228	2.663	1.727	2.753	4.868	2.039	3.297	1.346	1.387	1.204	0.912	2.38	2.623	1.787	1.197	3.07	1.664	0.923	1.527	1.097	3.738	1.96	1.782	2.161	1.54	1.459	1.711	0.945	1.557	1.194	0.966	2.384	1.444	2.682	2.815	1.499	3.092	1.323	2.029	6.342	1.936	1.883	2.213	6.359	2.588	6.814	0.985
	16 Hz	2.891	1.965	2.527	1.635	1.885	5.454	2.273	1.922	0.996	4.882	1.13	0.71	1.744	2.373	2.251	1.421	2.333	2.062	1.622	1.443	1.483	2.329	3.1	2.285	4.831	1.719	2.012	2.47	1.552	2.545	1.319	1.306	2.94	1.886	1.198	1.52	1.749	3.826	1.402	2.069	3.554	0.961	2.359	1.612	2.112	10.821	4.486	1.648
	16 Hz	3.151	1.897	2.776	2.9	2.677	3.345	2.722	1.675	1.211	1.586	1.623	0.648	1.178	2.188	2.887	1.729	2.367	1.527	1.083	1.923	1.61	1.584	2.662	2.808	1.993	4.208	2.271	1.76	1.057	1.24	1.277	1.219	3.414	1.557	1.367	3.435	1.954	2.273	1.229	1.151	1.58	1.27	1.685	1.181	1.728	8.351	7.208	1.629
	16 Hz	2.138	1.729	4.39	4.129	1.975	3.271	3.325	2.557	1.687	1.841	1.286	3.514	1.809	1.597	2.004	1.678	2.06	2.775	1.011	1.682	1.888	2.442	2.571	2.348	1.981	1.867	1.689	1.781	2.08	1.91	1.271	1.592	3.121	1.484	3.141	2.713	1.939	2.117	1.554	1.084	1.495	1.13	2.244	1.36	1.647	4.871	3.384	1.34
	16 Hz	2.33	2.3	3.18	4.221	1.984	3.166	2.688	2.423	1.907	2.112	1.71	0.817	2.282	1.455	1.564	1.244	3.016	1.622	0.807	1.087	1.785	2.425	2.204	2.193	2.86	1.973	2.64	1.263	0.8	1.264	1.189	1.163	3.265	1.677	1.558	1.38	1.621	1.837	1.294	0.967	2.043	0.888	1.661	3.088	1.443	2.009	6.636	1.903
	16 Hz	2.705	3.183	3.083	2.591	2.404	5.284	2.763	1.99	1.796	3.274	1.968	0.536	2.555	1.825	1.208	1.469	1.873	1.371	1.173	1.986	1.656	7.606	3.023	2.322	1.993	4.2	1.627	1.096	1.082	2.048	1.248	1.193	2.638	1.684	1.559	0.981	1.81	2.145	1.102	1.793	2.02	1.143	1.642	1.357	1.551	2.474	9.804	1.862
	16 Hz	3.776	1.745	3.081	2.83	1.473	5.085	2.13	2.669	2.366	1.848	1.407	1.352	2.438	1.944	2.21	1.453	1.897	2.055	1.042	1.114	1.646	4.223	2.376	2.739	1.899	2.425	1.702	1.907	0.936	1.562	1.218	1.377	2.921	1.682	1.069	1.453	1.932	2.488	2.468	1.397	1.934	1.513	1.624	1.724	1.966	2.787	2.859	1.27
	16 Hz	2.399	2.386	2.781	3.544	2.655	4.115	2.397	3.456	1.984	2.264	1.394	0.747	2.383	1.759	1.587	1.284	1.572	1.818	1.096	1.512	2.488	3.576	2.6	5.965	1.991	4.52	2.463	3.212	1.182	1.057	4.118	1.113	2.174	2.779	1.499	2.63	2.23	3.923	2.146	5.217	2.492	1.117	2.024	1.544	2.225	2.846	2.133	0.872
	16 Hz	2.676	5.129	4.524	2.051	2.715	2.945	2.132	3.13	1.176	2.846	1.449	0.813	2.51	3.628	1.818	1.14	3.414	1.687	1.01	0.959	2.668	1.971	1.997	1.614	1.652	2.906	2.778	1.875	1.432	1.668	1.602	1.163	2.818	2.54	1.783	1.141	1.451	1.713	0.817	1.453	3.695	2.136	1.691	1.135	2.117	5.877	2.559	0.578
	16 Hz	2.226	2.684	3.88	3.673	2.584	4.478	3.338	2.51	1.975	5.908	1.564	1.895	3.096	4.918	2.209	2.117	2.217	1.17	2.463	1.326	2.087	2.126	2.694	1.47	5.119	1.804	2.346	2.012	1.511	2.507	1.24	0.872	3.429	1.791	3.008	1.097	2.515	1.67	3.681	1.6	10.047	4.412	1.819	1.303	1.766	3.283	3.146	1.584
	16 Hz	3.078	1.847	5.497	1.525	2.327	3.97	2.297	3.337	1.285	3.102	1.626	0.644	2.25	2.901	2.095	1.56	2.7	2.585	0.78	1.985	2.561	2.968	3.185	2.552	2.792	1.708	2.222	1.475	1.869	1.046	1.786	1.39	2.122	2.048	1.403	1.625	1.711	4.127	1.248	1.669	3.369	1.28	3.508	1.652	2.52	4.3	3.519	0.738
	16 Hz	2.184	2.882	2.325	1.915	2.987	4.754	5.278	1.808	1.531	9.734	1.421	0.96	3.119	1.952	1.816	1.338	2.05	1.656	0.804	2.411	2.312	2.774	2.328	4.261	1.871	1.789	2.721	1.941	1.201	1.784	1.194	7.953	3.065	3.884	2.194	3.568	1.794	2.523	1.219	7.201	2.689	1.094	13.752	1.281	3.23	3.042	5.689	1.057
	16 Hz	2.693	3.772	1.969	3.117	2.404	4.621	3.751	3.321	7.496	2.472	2.092	1.113	2.285	2.268	1.679	1.787	2.106	1.568	0.773	1.57	2.32	2.918	3.228	2.655	2.684	3.847	2.044	3.14	1.517	1.536	1.749	1.571	2.765	1.936	1.418	1.09	2.689	2.327	0.876	1.763	3.068	1.278	2.174	2.744	2.686	2.446	3.204	1.981
	16 Hz	2.631	2.205	3.146	2.37	2.19	5.347	5.826	3.278	3.058	2.87	2.431	1.363	2.147	4.423	2.224	2.772	2.709	2.186	0.902	2.859	3.07	1.952	2.748	2.743	2.156	2.327	2.364	2.387	1.238	1.703	2.017	1.564	2.679	1.887	1.356	2.03	1.796	1.68	1.155	1.866	4.924	16.737	1.841	1.64	3.228	3.214	3.585	2.013
	20 Hz	2.612	2.653	2.765	2.934	2.159	4.892	3.918	1.858	1.828	2.307	1.371	0.862	1.857	3.982	1.744	1.424	2.071	1.659	1.972	0.946	2.15	3.079	2.9	2.181	2.714	2.64	1.858	2.075	1.333	1.343	0.918	1.937	2.94	2.226	1.457	2.459	1.135	1.461	1.309	1.51	1.77	1.335	1.421	1.318	5.284	1.758	2.294	0.966
	20 Hz	3.297	3.792	2.674	6.302	2.226	3.837	4.039	2.464	1.264	1.238	1.793	0.762	2.13	2.916	2.4	2.87	2.419	1.432	2.131	1.602	4.056	2.431	2.84	1.958	4.927	2.292	2.564	1.604	1.117	1.749	1.348	1.169	2.472	1.501	1.118	2.998	2.102	2.214	2.146	1.427	2.392	1.139	14.915	1.755	1.347	1.77	3.116	0.793
	20 Hz	2.492	2.15	2.406	1.426	1.923	2.992	2.109	1.639	0.82	1.337	1.838	1.603	5.555	1.975	1.144	1.46	3.438	2.088	1.015	1.345	1.22	2.986	3.871	2.169	1.76	4.923	1.533	1.385	1.397	1.489	1.726	1.189	2.508	1.796	2.023	1.267	2.296	2.043	1.381	2.914	1.971	1.384	1.894	1.73	1.439	1.883	4.559	2.089
	20 Hz	2.228	1.702	3.489	2.381	2.327	4.033	2.047	3.622	1.018	1.456	1.189	0.964	1.768	2.007	1.668	1.095	2.047	2.327	1.471	1.893	1.682	1.765	3.934	2.171	2.01	1.804	2.093	2.059	3.626	1.341	3.137	1.028	3.103	2.397	2.304	1.561	3.759	1.869	1.074	1.825	6.818	0.806	1.798	1.743	1.514	1.584	2.783	0.738
	20 Hz	2.637	2.169	2.791	2.827	3.113	3.038	2.486	2.011	1.893	1.839	1.307	0.871	2.196	1.576	1.632	2.325	1.623	2.242	1.263	1.58	1.329	2.704	2.193	2.988	2.483	1.949	2.543	1.574	1.038	4.253	1.519	0.998	1.848	2.049	1.74	1.473	2.401	1.521	1.109	1.878	5.464	0.877	3.914	1.774	1.774	1.356	2.062	0.963
	20 Hz	3.085	1.92	3.023	2.232	2.98	5.78	2.416	1.947	1.982	3.244	1.497	2.532	1.96	1.977	2.177	1.384	1.827	1.788	1.309	2.93	1.62	3.103	2.949	2.705	2.151	4.062	1.838	1.703	1.215	2.255	3.061	2.317	2.97	1.246	1.432	1.406	2.781	1.378	0.823	1.56	6.477	1.026	11.222	1.442	1.744	1.559	2.881	0.88
	20 Hz	2.135	1.756	3.01	1.747	2.814	5.27	2.471	3.671	0.819	2.364	1.149	0.623	1.368	2.226	1.474	1.029	1.765	1.534	1.314	1.27	1.519	3.949	2.535	1.42	1.626	1.97	1.377	1.162	0.957	1.287	1.127	1.171	3.382	1.231	1.978	1.479	1.11	1.644	0.917	1.651	2.015	1.341	1.63	1.332	1.701	1.889	3.979	1.386
	20 Hz	1.968	2.38	2.651	3.37	2.854	4.066	4.183	2.289	0.982	2.295	1.06	1.228	1.492	2.212	2.819	1.36	2.298	1.88	1.065	3.147	1.692	3.03	2.521	2.625	2.456	2.395	1.653	1.036	1.25	1.455	0.908	1.669	2.932	1.627	1.035	1.98	1.388	1.297	1.259	1.83	5.246	0.899	1.939	2.312	1.539	13.899	2.534	1.737
	20 Hz	1.816	2.088	3.828	2.804	2.941	3.624	3.277	2.033	1.077	2.165	1.576	0.7	1.414	1.93	2.117	2.454	2.474	2.917	1.148	1.643	1.785	3.765	1.871	3.348	2.687	2.507	1.544	2.525	1.199	1.013	1.192	1.778	2.76	2.283	1.453	2.748	1.947	1.547	1.858	1.17	2.946	1.465	2.099	1.662	4.687	2.126	3.319	1.193
	20 Hz	3.12	1.808	2.68	2.322	2.179	7.221	2.708	2.043	1.498	1.959	1.359	0.593	3.763	2.225	2.193	3.268	3.201	1.55	1.053	1.576	1.545	2.247	2.137	1.4	2.08	2.93	2.218	3.581	1.253	1.093	0.902	2.512	2.753	1.554	1.315	2.228	2.693	3.742	1.171	2.528	2.588	1.255	1.877	1.115	1.884	2.57	3.188	1.226
	20 Hz	2.596	1.736	3.026	2.987	2.775	3.784	2.388	2.245	3.602	2.166	1.562	1.203	2.809	2.511	2.553	1.173	2.078	1.974	1.06	1.045	1.932	1.846	3.589	2.175	1.926	1.871	2.057	3.376	1.006	1.226	1.903	1.735	1.998	1.732	1.427	1.596	3.177	1.486	1.103	3.083	5.118	2.305	2.265	2.877	6.28	4.083	3.06	1.717
	20 Hz	2.221	2.882	2.919	1.929	2.065	5.612	2.427	3.436	1.531	2.123	1.539	0.708	2.21	1.886	1.638	1.896	2.067	2.01	1.275	1.933	1.386	2.935	3.227	2.552	1.781	3.13	2.202	3.199	1.184	1.155	1.698	1.125	3.944	1.596	1.762	1.688	3.451	2.511	1.021	0.91	1.711	1.082	1.681	1.472	3.973	2.036	2.817	3.454
	20 Hz	2.677	1.849	2.86	2.93	2.314	3.785	3.436	2.68	1.493	2.589	1.37	0.969	2.118	2.986	1.724	1.094	1.875	1.468	3.132	1.425	2.11	2.71	2.968	1.594	2.093	2.307	2.322	1.41	1.161	0.984	1.248	1.214	3.061	1.6	1.818	1.297	1.63	1.968	0.915	1.973	2.617	1.338	2.054	1.328	1.632	2.336	2.403	1.543
	20 Hz	2.816	2.016	3.614	2.886	2.293	7.483	2.888	3.371	1.253	2.125	1.363	0.923	2.156	1.914	2.071	1.737	3.873	1.243	1.665	1.758	2.1	1.751	3.066	3.295	2.034	2.458	3.023	1.753	3.696	1.755	1.92	2.416	4.015	1.865	1.396	1.044	2.567	1.849	1.293	1.333	1.903	1.145	1.917	1.249	2.291	2.052	3.958	0.916
	20 Hz	1.895	2	2.754	2.509	2.741	5.992	2.351	3.922	1.47	6.125	1.28	1.004	1.756	2.695	1.541	1.243	2.026	1.102	0.816	1.529	1.956	2.124	3.143	3.203	2.371	2.733	1.894	1.693	1.771	1.047	1.392	1.554	2.063	2.278	1.458	0.893	1.756	2.787	0.787	1.639	4.468	1.27	1.918	1.144	1.92	1.947	3.843	0.894
	20 Hz	2.226	1.4	2.524	3.823	2.943	4.618	2.252	2.275	2.198	3.141	1.499	1.213	2.741	2.04	1.768	1.11	2.491	1.125	1.283	1.894	1.997	2.489	3.696	2.162	2.728	3.894	1.795	2.359	2.15	1.437	1.766	1.587	3.14	1.521	1.527	1.398	2.185	2.189	1.168	1.361	2.313	3.345	1.974	1.157	2.544	3.055	3.911	0.803
	20 Hz	3.964	1.835	4.063	1.789	2.111	6.193	2.708	3.365	1.76	2.991	1.149	0.908	2.262	2.231	1.564	1.516	2.288	1.632	0.946	1.584	2.843	2.351	2.189	3.331	2.662	2.997	1.782	6.672	1.936	1.856	1.533	1.655	2.427	2.017	1.875	1.417	2.04	1.688	0.877	1.821	3.514	2.214	2.066	1.564	2.583	10.985	3.346	0.968
	20 Hz	2.927	1.894	2.507	2.377	2.573	8.575	2.96	5.313	2.061	4.301	1.734	0.717	3.071	1.856	1.528	2.014	3.401	1.527	0.967	1.704	2.517	3.079	2.326	2.58	4.435	3.333	2.049	4.852	1.811	2.013	1.474	2.074	2.501	2.104	1.181	1.477	1.948	2.71	2.468	1.794	8.161	0.958	1.857	1.947	2.677	1.455	8.306	1.299
	20 Hz	2.398	2.979	4.173	3.196	2.481	5.716	2.663	2.556	1.538	8.366	1.593	0.766	2.193	2.207	1.79	1.875	2.469	1.433	1.261	0.896	1.489	2.656	2.587	2.062	1.902	2.019	2.029	2.337	1.184	1.817	1.218	1.561	3.186	1.584	1.563	1.215	2.085	2.641	1.194	1.561	5.492	1.47	2.16	1.479	1.647	1.983	7.484	1.163
	20 Hz	3.019	3.125	3.291	2.978	3.628	6.021	5.688	2.809	2.377	7.422	1.884	1.361	2.179	2.138	1.778	2.237	1.725	2.134	1.227	1.423	2.446	2.343	2.741	2.409	2.663	4.633	1.991	3.151	1.826	2.339	1.577	1.194	2.893	2.575	1.676	1.528	2.454	1.833	1.023	1.814	6.333	1.585	2.141	1.55	4.761	3.705	3.139	1.816
[truncated: 2 more columns]
